# Supplementary material for: Cassini: streamlined and scalable method for in situ profiling of RNA and protein
Source: Nat Commun. 2025 Oct 1;16:8747. doi: 10.1038/s41467-025-63798-0 (PMC12488881; doi:10.1038/s41467-025-63798-0)
Supplement: Supplementary file 2 — Supplementary Data 1 [file 41467_2025_63798_MOESM2_ESM.xlsx]

## Sheet: Sheet1
Supplementary Data 1. Price detail for 30 genes + 2 conjugated antibodies Cassini full run. Prices shown in the table are catalogue prices except for the fluorescent probes (Gene Link), which are discounted prices for large orders.
	Manufaturer	Catalog number or name	Quantity of stock	Price of stock	Quantity per sample	Price per sample
Gene probes and antibodies
Probe set for 30 genes + 2 conjugated antibodies - 165 probes	IDT	oPool	10pmol per probe	770	0.3pmol per probe	23.3
2 x Antibodies	Synaptic systems	266008 + 173011	2 x 100ug	2 x $420	0.5ng	0.005
General reagents for sample preparation
2 x Conjugation kits	AlphaThera	oYo-Link Oligo Custom	2x 25 ug	2 x $450	0.5ng	0.005
Poly-L-Lysine Solution (0.1%)	Sigma Aldrich	A-005-C	100ml	130	0.3ml	0.52
PFA	Thermo Fisher	J61899.AK	250ml	80	150ul	0.05
Formamide	Sigma Aldrich	F7503-4L	4L	355	4ml	0.36
20XSSC	Thomas Scientific	C000A15	1L	52.21	2ml	0.1
FcR Blocking Reagent mouse	Miltenyi biotec	130-092-575	1ml	160	0.005ml	0.8
Low molecular weight Dextran sulfate	Sigma Aldrich	75027	5g	186	0.005g	0.19
Ultra pure BSA 5%	Invitrogen	56773	3ml	292	35ul	3.41
RNAse inhibitor	Lucigen	30281-2-LU	50 000 units	1073	150 units	3.2
SplintR Ligase	NEB	M0375L	6250 units	499	62.5 units	4.99
RCA primer	IDT	Custom gene synthesis	~50nmol	23	0.01nmol	0.01
Phi29	Thermo Fisher	EP0094	5000 units	918.65	40 units	7.35
dNTPs	NEB	N0447L	40umol	288	12.5 nmol	0.1
Fluorescent probes hyb and strip						Manual buffer exchange		Automated buffer exchange
22 probes with Cy3 and Cy5 fluorphores with reverse cartridge purification	Gene Lnk	Custom gene synthesis	~ 43nmol per probe	4280	12pmol per probe	1.19	0.3nmol per probe	29.86
10 probes with 6FAM fluorphores with reverse cartridge purification	Gene Lnk	Custom gene synthesis	~48nmol per probe	1650	12pmol per probe	0.41	0.3nmol per probe	10.31
Formamide	Sigma Aldrich	F7503-4L	4L	355	2.5ml	0.22	106ml	9.41
20XSSC	Thomas Scientific	C000A15	1L	52.21	0.5ml	0.03	20ml	1
DAPI	Thermo Fisher	62248	1ml	160	0.5ul	0.08	16.25ul	2.6
High molecular weight dextran sulfate	Sigma Aldrich	S4031	200ml	369	15ul	0.03	0.6ml	1.1
					Total	46.35		98.67
