# Supplementary material for: Cassini: streamlined and scalable method for in situ profiling of RNA and protein
Source: Nat Commun. 2025 Oct 1;16:8747. doi: 10.1038/s41467-025-63798-0 (PMC12488881; doi:10.1038/s41467-025-63798-0)
Supplement: Supplementary file 3 — Supplementary Data 2 [file 41467_2025_63798_MOESM3_ESM.xlsx]

## Sheet: Sheet1
Supplementary Data 2. Padlock probes for RNA detection.
Gene	full sequence	5p Arm	Fluorescent probe binding	RCA primer binding	Spacer	3p Arm	RCA primers	Fluorescent probes
Rbfox3	/5Phos/AGGGTACTGGGCAGGGCTAACGACCTCCTCCGAGTCAGGAGACTCACACAGGTATCTTGATATACATTCTGAGGCGGAGG	AGGGTACTGGGCAGGG	CTAACGACCTCCTCCGAGT	CAGGAGACTCACACAGGT	ATCTTGATATA	CATTCTGAGGCGGAGG	ACCTGTGTGAGTCTCC*T*G	/Cy5/CTAACGACCTCCTCCGAGT
Rbfox3	/5Phos/TGCGGGTGTGTAGAGGCTAACGACCTCCTCCGAGTCAGGAGACTCACACAGGTATCTTGATATAGCTCAGGATGAGTCTG	TGCGGGTGTGTAGAGG	CTAACGACCTCCTCCGAGT	CAGGAGACTCACACAGGT	ATCTTGATATA	GCTCAGGATGAGTCTG	ACCTGTGTGAGTCTCC*T*G	/Cy5/CTAACGACCTCCTCCGAGT
Rbfox3	/5Phos/CGGACAAGAGAGTGGTCTAACGACCTCCTCCGAGTCAGGAGACTCACACAGGTATCTTGATATACGACCCTGGAAGCAAA	CGGACAAGAGAGTGGT	CTAACGACCTCCTCCGAGT	CAGGAGACTCACACAGGT	ATCTTGATATA	CGACCCTGGAAGCAAA	ACCTGTGTGAGTCTCC*T*G	/Cy5/CTAACGACCTCCTCCGAGT
Rbfox3	/5Phos/TGGGGTGGGGAGACCACTAACGACCTCCTCCGAGTCAGGAGACTCACACAGGTATCTTGATATACACACACCAGCATGGG	TGGGGTGGGGAGACCA	CTAACGACCTCCTCCGAGT	CAGGAGACTCACACAGGT	ATCTTGATATA	CACACACCAGCATGGG	ACCTGTGTGAGTCTCC*T*G	/Cy5/CTAACGACCTCCTCCGAGT
Rbfox3	/5Phos/ACAGGCAATACAGGGTCTAACGACCTCCTCCGAGTCAGGAGACTCACACAGGTATCTTGATATAGAGGGTCTCTAGGTCC	ACAGGCAATACAGGGT	CTAACGACCTCCTCCGAGT	CAGGAGACTCACACAGGT	ATCTTGATATA	GAGGGTCTCTAGGTCC	ACCTGTGTGAGTCTCC*T*G	/Cy5/CTAACGACCTCCTCCGAGT
Rbfox3	/5Phos/AACGGGTTCAGCGTTCCTAACGACCTCCTCCGAGTCAGGAGACTCACACAGGTATCTTGATATATCACAGGCAGCTTTTC	AACGGGTTCAGCGTTC	CTAACGACCTCCTCCGAGT	CAGGAGACTCACACAGGT	ATCTTGATATA	TCACAGGCAGCTTTTC	ACCTGTGTGAGTCTCC*T*G	/Cy5/CTAACGACCTCCTCCGAGT
Rbfox3	/5Phos/GATGTCACACTGTTGGCTAACGACCTCCTCCGAGTCAGGAGACTCACACAGGTATCTTGATATATCCCCCTGGTCCTTCT	GATGTCACACTGTTGG	CTAACGACCTCCTCCGAGT	CAGGAGACTCACACAGGT	ATCTTGATATA	TCCCCCTGGTCCTTCT	ACCTGTGTGAGTCTCC*T*G	/Cy5/CTAACGACCTCCTCCGAGT
Rbfox3	/5Phos/ATGGGTTCCCAGGCTTCTAACGACCTCCTCCGAGTCAGGAGACTCACACAGGTATCTTGATATATTCCAGCCATTGGCAT	ATGGGTTCCCAGGCTT	CTAACGACCTCCTCCGAGT	CAGGAGACTCACACAGGT	ATCTTGATATA	TTCCAGCCATTGGCAT	ACCTGTGTGAGTCTCC*T*G	/Cy5/CTAACGACCTCCTCCGAGT
GFAP	/5Phos/CCTCCTGGTAACTGGCTCTTCAGCGTTCCCGAGATCAGGAGACTCACACAGGTATCTTGATATATCCAGCCGAGCAAGTG	CCTCCTGGTAACTGGC	TCTTCAGCGTTCCCGAGAT	CAGGAGACTCACACAGGT	ATCTTGATATA	TCCAGCCGAGCAAGTG	ACCTGTGTGAGTCTCC*T*G	/Cy5/TCTTCAGCGTTCCCGAGA
GFAP	/5Phos/GCAGTTGGCGGCGATATCTTCAGCGTTCCCGAGATCAGGAGACTCACACAGGTATCTTGATATATCGCAGGTCAAGGCCT	GCAGTTGGCGGCGATA	TCTTCAGCGTTCCCGAGAT	CAGGAGACTCACACAGGT	ATCTTGATATA	TCGCAGGTCAAGGCCT	ACCTGTGTGAGTCTCC*T*G	/Cy5/TCTTCAGCGTTCCCGAGA
GFAP	/5Phos/CATCTCCACGTGGACCTCTTCAGCGTTCCCGAGATCAGGAGACTCACACAGGTATCTTGATATACTGGCTTGGCCACATC	CATCTCCACGTGGACC	TCTTCAGCGTTCCCGAGAT	CAGGAGACTCACACAGGT	ATCTTGATATA	CTGGCTTGGCCACATC	ACCTGTGTGAGTCTCC*T*G	/Cy5/TCTTCAGCGTTCCCGAGA
GFAP	/5Phos/TGGCTCGAAGCTGGTTTCTTCAGCGTTCCCGAGATCAGGAGACTCACACAGGTATCTTGATATAAGTTTGGTGGGCTCCT	TGGCTCGAAGCTGGTT	TCTTCAGCGTTCCCGAGAT	CAGGAGACTCACACAGGT	ATCTTGATATA	AGTTTGGTGGGCTCCT	ACCTGTGTGAGTCTCC*T*G	/Cy5/TCTTCAGCGTTCCCGAGA
SLC1A2	/5Phos/ACTTCTACCTGCTTGGCAGTGTAACCCGATGAGGTCAGGAGACTCACACAGGTATCTTGATATAGCTGTCATGCATGCGC	ACTTCTACCTGCTTGG	CAGTGTAACCCGATGAGGT	CAGGAGACTCACACAGGT	ATCTTGATATA	GCTGTCATGCATGCGC	ACCTGTGTGAGTCTCC*T*G	Cy5-TTCAGTGTAACCCGATGAGGT
SLC1A2	/5Phos/AGGCGATACCCAGAGGCAGTGTAACCCGATGAGGTCAGGAGACTCACACAGGTATCTTGATATATTCCCACAAATCAAGC	AGGCGATACCCAGAGG	CAGTGTAACCCGATGAGGT	CAGGAGACTCACACAGGT	ATCTTGATATA	TTCCCACAAATCAAGC	ACCTGTGTGAGTCTCC*T*G	Cy5-TTCAGTGTAACCCGATGAGGT
SLC1A2	/5Phos/AGTTACCTTGCACTCACAGTGTAACCCGATGAGGTCAGGAGACTCACACAGGTATCTTGATATATTCCATTGGCCGCCAG	AGTTACCTTGCACTCA	CAGTGTAACCCGATGAGGT	CAGGAGACTCACACAGGT	ATCTTGATATA	TTCCATTGGCCGCCAG	ACCTGTGTGAGTCTCC*T*G	Cy5-TTCAGTGTAACCCGATGAGGT
SLC1A2	/5Phos/TAATGTGAGGAAGCTGCAGTGTAACCCGATGAGGTCAGGAGACTCACACAGGTATCTTGATATAGCCAACGTGTGTCTCT	TAATGTGAGGAAGCTG	CAGTGTAACCCGATGAGGT	CAGGAGACTCACACAGGT	ATCTTGATATA	GCCAACGTGTGTCTCT	ACCTGTGTGAGTCTCC*T*G	Cy5-TTCAGTGTAACCCGATGAGGT
SLC1A2	/5Phos/TTGCAAGGTTTAGCCCCAGTGTAACCCGATGAGGTCAGGAGACTCACACAGGTATCTTGATATAGCCGGCCGAAGAGGGA	TTGCAAGGTTTAGCCC	CAGTGTAACCCGATGAGGT	CAGGAGACTCACACAGGT	ATCTTGATATA	GCCGGCCGAAGAGGGA	ACCTGTGTGAGTCTCC*T*G	Cy5-TTCAGTGTAACCCGATGAGGT
SLC17a7	/5Phos/GCAAGCAGGGTATGTGCGACTCGTCATATCGGCTACAGGAGACTCACACAGGTATCTTGATATATGCTCCAGATGCCATG	GCAAGCAGGGTATGTG	CGACTCGTCATATCGGCTA	CAGGAGACTCACACAGGT	ATCTTGATATA	TGCTCCAGATGCCATG	ACCTGTGTGAGTCTCC*T*G	Cy5-TTCGACTCGTCATATCGGCTA
SLC17a7	/5Phos/ATAGGAGACAAGCAACCGACTCGTCATATCGGCTACAGGAGACTCACACAGGTATCTTGATATAGCAGTGCCGGTGACTC	ATAGGAGACAAGCAAC	CGACTCGTCATATCGGCTA	CAGGAGACTCACACAGGT	ATCTTGATATA	GCAGTGCCGGTGACTC	ACCTGTGTGAGTCTCC*T*G	Cy5-TTCGACTCGTCATATCGGCTA
SLC17a7	/5Phos/CAGCTGCGGCAAAAGTCGACTCGTCATATCGGCTACAGGAGACTCACACAGGTATCTTGATATAGAGCAGGTAGAAGGTC	CAGCTGCGGCAAAAGT	CGACTCGTCATATCGGCTA	CAGGAGACTCACACAGGT	ATCTTGATATA	GAGCAGGTAGAAGGTC	ACCTGTGTGAGTCTCC*T*G	Cy5-TTCGACTCGTCATATCGGCTA
SLC17a7	/5Phos/GCTGAAGGGATCAACACGACTCGTCATATCGGCTACAGGAGACTCACACAGGTATCTTGATATAATAGTGAACGCGGGCT	GCTGAAGGGATCAACA	CGACTCGTCATATCGGCTA	CAGGAGACTCACACAGGT	ATCTTGATATA	ATAGTGAACGCGGGCT	ACCTGTGTGAGTCTCC*T*G	Cy5-TTCGACTCGTCATATCGGCTA
Gad2	/5Phos/TCAGATCCGAAGGACCCTCTGTCGTAGTCACTGGCCAGGAGACTCACACAGGTATCTTGATATAATCCGCAGAGCCATCT	TCAGATCCGAAGGACC	CTCTGTCGTAGTCACTGGC	CAGGAGACTCACACAGGT	ATCTTGATATA	ATCCGCAGAGCCATCT	ACCTGTGTGAGTCTCC*T*G	Cy5-TTCTCTGTCGTAGTCACTGGC
Gad2	/5Phos/GCAAGGGGACACCCATCTCTGTCGTAGTCACTGGCCAGGAGACTCACACAGGTATCTTGATATAAGGAGAGCTGAACACT	GCAAGGGGACACCCAT	CTCTGTCGTAGTCACTGGC	CAGGAGACTCACACAGGT	ATCTTGATATA	AGGAGAGCTGAACACT	ACCTGTGTGAGTCTCC*T*G	Cy5-TTCTCTGTCGTAGTCACTGGC
Gad2	/5Phos/CACACTGCAAGGCCTTCTCTGTCGTAGTCACTGGCCAGGAGACTCACACAGGTATCTTGATATAACATCCACATGGCGTC	CACACTGCAAGGCCTT	CTCTGTCGTAGTCACTGGC	CAGGAGACTCACACAGGT	ATCTTGATATA	ACATCCACATGGCGTC	ACCTGTGTGAGTCTCC*T*G	Cy5-TTCTCTGTCGTAGTCACTGGC
Gad2	/5Phos/TGGTGGGGAGATGAGACTCTGTCGTAGTCACTGGCCAGGAGACTCACACAGGTATCTTGATATATTAGGGAGAGGGAGCT	TGGTGGGGAGATGAGA	CTCTGTCGTAGTCACTGGC	CAGGAGACTCACACAGGT	ATCTTGATATA	TTAGGGAGAGGGAGCT	ACCTGTGTGAGTCTCC*T*G	Cy5-TTCTCTGTCGTAGTCACTGGC
Mbp	/5Phos/CACTGTCCTCTGAGGCCGATGAGTACGCTCGTCTACAGGAGACTCACACAGGTATCTTGATATAGCCTCCCCAAACACAT	CACTGTCCTCTGAGGC	CGATGAGTACGCTCGTCTA	CAGGAGACTCACACAGGT	ATCTTGATATA	GCCTCCCCAAACACAT	ACCTGTGTGAGTCTCC*T*G	Cy5-TTCGATGAGTACGCTCGTCTA
Mbp	/5Phos/GCGCCTTGCCAGTTATCGATGAGTACGCTCGTCTACAGGAGACTCACACAGGTATCTTGATATATGGGTCAGCTGGGTGG	GCGCCTTGCCAGTTAT	CGATGAGTACGCTCGTCTA	CAGGAGACTCACACAGGT	ATCTTGATATA	TGGGTCAGCTGGGTGG	ACCTGTGTGAGTCTCC*T*G	Cy5-TTCGATGAGTACGCTCGTCTA
Mbp	/5Phos/GATGCAGAAGGCATTGCGATGAGTACGCTCGTCTACAGGAGACTCACACAGGTATCTTGATATAGGGTGCCTCAAGTTAG	GATGCAGAAGGCATTG	CGATGAGTACGCTCGTCTA	CAGGAGACTCACACAGGT	ATCTTGATATA	GGGTGCCTCAAGTTAG	ACCTGTGTGAGTCTCC*T*G	Cy5-TTCGATGAGTACGCTCGTCTA
Mbp	/5Phos/AGAAGCGCCCGATGGACGATGAGTACGCTCGTCTACAGGAGACTCACACAGGTATCTTGATATACCCCTGTCACCGCTAA	AGAAGCGCCCGATGGA	CGATGAGTACGCTCGTCTA	CAGGAGACTCACACAGGT	ATCTTGATATA	CCCCTGTCACCGCTAA	ACCTGTGTGAGTCTCC*T*G	Cy5-TTCGATGAGTACGCTCGTCTA
cldn11	/5Phos/GACGAAACCCACCACCCTCTGTCCAAGAGCTGGAACAGGAGACTCACACAGGTATCTTGATATAAACCCACGAAGCTCGT	GACGAAACCCACCACC	CTCTGTCCAAGAGCTGGAA	CAGGAGACTCACACAGGT	ATCTTGATATA	AACCCACGAAGCTCGT	ACCTGTGTGAGTCTCC*T*G	Cy5-TTCTCTGTCCAAGAGCTGGAA
cldn11	/5Phos/AGGTGGGGATGGTGTACTCTGTCCAAGAGCTGGAACAGGAGACTCACACAGGTATCTTGATATATCGTCCATTTTTCGGC	AGGTGGGGATGGTGTA	CTCTGTCCAAGAGCTGGAA	CAGGAGACTCACACAGGT	ATCTTGATATA	TCGTCCATTTTTCGGC	ACCTGTGTGAGTCTCC*T*G	Cy5-TTCTCTGTCCAAGAGCTGGAA
cldn11	/5Phos/ATGACGCAGTCAGCCCCTCTGTCCAAGAGCTGGAACAGGAGACTCACACAGGTATCTTGATATAGTAGAGACCAGTGGCC	ATGACGCAGTCAGCCC	CTCTGTCCAAGAGCTGGAA	CAGGAGACTCACACAGGT	ATCTTGATATA	GTAGAGACCAGTGGCC	ACCTGTGTGAGTCTCC*T*G	Cy5-TTCTCTGTCCAAGAGCTGGAA
cldn11	/5Phos/GGATGAGGATGTCCACCTCTGTCCAAGAGCTGGAACAGGAGACTCACACAGGTATCTTGATATATGCACGTAGCCTGGAA	GGATGAGGATGTCCAC	CTCTGTCCAAGAGCTGGAA	CAGGAGACTCACACAGGT	ATCTTGATATA	TGCACGTAGCCTGGAA	ACCTGTGTGAGTCTCC*T*G	Cy5-TTCTCTGTCCAAGAGCTGGAA
cldn11	/5Phos/CAGCAGCAAGATGGCGCTCTGTCCAAGAGCTGGAACAGGAGACTCACACAGGTATCTTGATATAAGGGGAGAACTGTCAA	CAGCAGCAAGATGGCG	CTCTGTCCAAGAGCTGGAA	CAGGAGACTCACACAGGT	ATCTTGATATA	AGGGGAGAACTGTCAA	ACCTGTGTGAGTCTCC*T*G	Cy5-TTCTCTGTCCAAGAGCTGGAA
cldn11	/5Phos/GCAGAATAAGGAGCACCTCTGTCCAAGAGCTGGAACAGGAGACTCACACAGGTATCTTGATATAATGGCGCAGAGAGCCA	GCAGAATAAGGAGCAC	CTCTGTCCAAGAGCTGGAA	CAGGAGACTCACACAGGT	ATCTTGATATA	ATGGCGCAGAGAGCCA	ACCTGTGTGAGTCTCC*T*G	Cy5-TTCTCTGTCCAAGAGCTGGAA
cldn11	/5Phos/TGGGCACATACAGGAACTCTGTCCAAGAGCTGGAACAGGAGACTCACACAGGTATCTTGATATAGATGGTGATCTCGCGG	TGGGCACATACAGGAA	CTCTGTCCAAGAGCTGGAA	CAGGAGACTCACACAGGT	ATCTTGATATA	GATGGTGATCTCGCGG	ACCTGTGTGAGTCTCC*T*G	Cy5-TTCTCTGTCCAAGAGCTGGAA
cldn11	/5Phos/GCTGGAACCAGAAGAGCTCTGTCCAAGAGCTGGAACAGGAGACTCACACAGGTATCTTGATATATGGCATGCGTTGGCGA	GCTGGAACCAGAAGAG	CTCTGTCCAAGAGCTGGAA	CAGGAGACTCACACAGGT	ATCTTGATATA	TGGCATGCGTTGGCGA	ACCTGTGTGAGTCTCC*T*G	Cy5-TTCTCTGTCCAAGAGCTGGAA
sst	/5Phos/CTGCAGCTCCAGCCTCGTGCACACTCCACTTGATCCAGGAGACTCACACAGGTATCTTGATATATCGAGTTGGCAGACCT	CTGCAGCTCCAGCCTC	GTGCACACTCCACTTGATC	CAGGAGACTCACACAGGT	ATCTTGATATA	TCGAGTTGGCAGACCT	ACCTGTGTGAGTCTCC*T*G	Cy5-TTGTGCACACTCCACTTGATC
sst	/5Phos/TGCAGAAACTGACGGAGTGCACACTCCACTTGATCCAGGAGACTCACACAGGTATCTTGATATAAGCCGCCAGAGACTTC	TGCAGAAACTGACGGA	GTGCACACTCCACTTGATC	CAGGAGACTCACACAGGT	ATCTTGATATA	AGCCGCCAGAGACTTC	ACCTGTGTGAGTCTCC*T*G	Cy5-TTGTGCACACTCCACTTGATC
sst	/5Phos/TCCTTGCCTCAGGCAGGTGCACACTCCACTTGATCCAGGAGACTCACACAGGTATCTTGATATACGGCAGGACAGCATCT	TCCTTGCCTCAGGCAG	GTGCACACTCCACTTGATC	CAGGAGACTCACACAGGT	ATCTTGATATA	CGGCAGGACAGCATCT	ACCTGTGTGAGTCTCC*T*G	Cy5-TTGTGCACACTCCACTTGATC
sst	/5Phos/CTCCACGGTCTCCCCTGTGCACACTCCACTTGATCCAGGAGACTCACACAGGTATCTTGATATACAGCCGCTATGGAGCT	CTCCACGGTCTCCCCT	GTGCACACTCCACTTGATC	CAGGAGACTCACACAGGT	ATCTTGATATA	CAGCCGCTATGGAGCT	ACCTGTGTGAGTCTCC*T*G	Cy5-TTGTGCACACTCCACTTGATC
Ddn	/5Phos/GACTGTCGAGAAGGAGAGGTGACATCCTCGTAAGGCAGGAGACTCACACAGGTATCTTGATATAGGCCTGGATGTCCATG	GACTGTCGAGAAGGAG	AGGTGACATCCTCGTAAGG	CAGGAGACTCACACAGGT	ATCTTGATATA	GGCCTGGATGTCCATG	ACCTGTGTGAGTCTCC*T*G	Cy5-TTAGGTGACATCCTCGTAAGG
Ddn	/5Phos/GCTATGGACGCTGAGAAGGTGACATCCTCGTAAGGCAGGAGACTCACACAGGTATCTTGATATATTCCATCAGAGGAGCC	GCTATGGACGCTGAGA	AGGTGACATCCTCGTAAGG	CAGGAGACTCACACAGGT	ATCTTGATATA	TTCCATCAGAGGAGCC	ACCTGTGTGAGTCTCC*T*G	Cy5-TTAGGTGACATCCTCGTAAGG
Ddn	/5Phos/TGGGTTGACTAAGGCTAGGTGACATCCTCGTAAGGCAGGAGACTCACACAGGTATCTTGATATATCCTCGTGACAGGGCT	TGGGTTGACTAAGGCT	AGGTGACATCCTCGTAAGG	CAGGAGACTCACACAGGT	ATCTTGATATA	TCCTCGTGACAGGGCT	ACCTGTGTGAGTCTCC*T*G	Cy5-TTAGGTGACATCCTCGTAAGG
Ddn	/5Phos/GGGAAGCCATATCTGCAGGTGACATCCTCGTAAGGCAGGAGACTCACACAGGTATCTTGATATAAGGCAAGCCAACACGT	GGGAAGCCATATCTGC	AGGTGACATCCTCGTAAGG	CAGGAGACTCACACAGGT	ATCTTGATATA	AGGCAAGCCAACACGT	ACCTGTGTGAGTCTCC*T*G	Cy5-TTAGGTGACATCCTCGTAAGG
cnr1	/5Phos/GTGGTGATGGTACGGACAGAACCTCGCTTACCACTCAGGAGACTCACACAGGTATCTTGATATACACGTAGAGGAGGTCT	GTGGTGATGGTACGGA	CAGAACCTCGCTTACCACT	CAGGAGACTCACACAGGT	ATCTTGATATA	CACGTAGAGGAGGTCT	ACCTGTGTGAGTCTCC*T*G	Cy5-TTCAGAACCTCGCTTACCACT
cnr1	/5Phos/CCAGAACCGTGAAGGTCAGAACCTCGCTTACCACTCAGGAGACTCACACAGGTATCTTGATATAAGCACCAGCAGGTTCT	CCAGAACCGTGAAGGT	CAGAACCTCGCTTACCACT	CAGGAGACTCACACAGGT	ATCTTGATATA	AGCACCAGCAGGTTCT	ACCTGTGTGAGTCTCC*T*G	Cy5-TTCAGAACCTCGCTTACCACT
cnr1	/5Phos/GGTGACTCCGATCCAGCAGAACCTCGCTTACCACTCAGGAGACTCACACAGGTATCTTGATATAACAGCAACAGCACACT	GGTGACTCCGATCCAG	CAGAACCTCGCTTACCACT	CAGGAGACTCACACAGGT	ATCTTGATATA	ACAGCAACAGCACACT	ACCTGTGTGAGTCTCC*T*G	Cy5-TTCAGAACCTCGCTTACCACT
cnr1	/5Phos/AACACCACCAGGATCACAGAACCTCGCTTACCACTCAGGAGACTCACACAGGTATCTTGATATAGCCCCAGCAGATGATC	AACACCACCAGGATCA	CAGAACCTCGCTTACCACT	CAGGAGACTCACACAGGT	ATCTTGATATA	GCCCCAGCAGATGATC	ACCTGTGTGAGTCTCC*T*G	Cy5-TTCAGAACCTCGCTTACCACT
Slc17a6	/5Phos/GCTATGATGTAGCGGCCTGAAGGATGAGTGTCAGCGGAGTGGTCAGTCAGCAAATCTTGATATAGAGGCCGCTCATGATG	GCTATGATGTAGCGGC	CTGAAGGATGAGTGTCAGC	GGAGTGGTCAGTCAGCAA	ATCTTGATATA	GAGGCCGCTCATGATG	TTGCTGACTGACCACT*C*C	Cy3-TTCTGAAGGATGAGTGTCAGC
Slc17a6	/5Phos/AGCAGTATCGCAGCCCCTGAAGGATGAGTGTCAGCGGAGTGGTCAGTCAGCAAATCTTGATATAATTGAGGGTAGAGGTG	AGCAGTATCGCAGCCC	CTGAAGGATGAGTGTCAGC	GGAGTGGTCAGTCAGCAA	ATCTTGATATA	ATTGAGGGTAGAGGTG	TTGCTGACTGACCACT*C*C	Cy3-TTCTGAAGGATGAGTGTCAGC
Slc17a6	/5Phos/GGCCACCCCTCTAGTACTGAAGGATGAGTGTCAGCGGAGTGGTCAGTCAGCAAATCTTGATATAGCACCAAGAAGGAGAT	GGCCACCCCTCTAGTA	CTGAAGGATGAGTGTCAGC	GGAGTGGTCAGTCAGCAA	ATCTTGATATA	GCACCAAGAAGGAGAT	TTGCTGACTGACCACT*C*C	Cy3-TTCTGAAGGATGAGTGTCAGC
Slc17a6	/5Phos/ATCCCCGACAGCGTGCCTGAAGGATGAGTGTCAGCGGAGTGGTCAGTCAGCAAATCTTGATATAAATGATAGGGCAAACC	ATCCCCGACAGCGTGC	CTGAAGGATGAGTGTCAGC	GGAGTGGTCAGTCAGCAA	ATCTTGATATA	AATGATAGGGCAAACC	TTGCTGACTGACCACT*C*C	Cy3-TTCTGAAGGATGAGTGTCAGC
Gad1	/5Phos/CCTGAAGACCTAAGGGTTCAACGACACGCTGGTGTGGAGTGGTCAGTCAGCAAATCTTGATATATGAGGACCCTCCAATC	CCTGAAGACCTAAGGG	TTCAACGACACGCTGGTGT	GGAGTGGTCAGTCAGCAA	ATCTTGATATA	TGAGGACCCTCCAATC	TTGCTGACTGACCACT*C*C	Cy3-TTTTCAACGACACGCTGGTGT
Gad1	/5Phos/CACGTGGTCTGGAAGATTCAACGACACGCTGGTGTGGAGTGGTCAGTCAGCAAATCTTGATATAGGGCAGCAGAAAAGTC	CACGTGGTCTGGAAGA	TTCAACGACACGCTGGTGT	GGAGTGGTCAGTCAGCAA	ATCTTGATATA	GGGCAGCAGAAAAGTC	TTGCTGACTGACCACT*C*C	Cy3-TTTTCAACGACACGCTGGTGT
Gad1	/5Phos/AGCAGGACTTGGTGAGTTCAACGACACGCTGGTGTGGAGTGGTCAGTCAGCAAATCTTGATATAATGCAGAGAAGGGGTC	AGCAGGACTTGGTGAG	TTCAACGACACGCTGGTGT	GGAGTGGTCAGTCAGCAA	ATCTTGATATA	ATGCAGAGAAGGGGTC	TTGCTGACTGACCACT*C*C	Cy3-TTTTCAACGACACGCTGGTGT
Gad1	/5Phos/AAACAGGGTCCAAGAGTTCAACGACACGCTGGTGTGGAGTGGTCAGTCAGCAAATCTTGATATAGCAAGATCGGGGTGCT	AAACAGGGTCCAAGAG	TTCAACGACACGCTGGTGT	GGAGTGGTCAGTCAGCAA	ATCTTGATATA	GCAAGATCGGGGTGCT	TTGCTGACTGACCACT*C*C	Cy3-TTTTCAACGACACGCTGGTGT
tshz2	/5Phos/AATAGGCTGGGCTTAGCTATTCGTGGAGGTTCGTGGGAGTGGTCAGTCAGCAAATCTTGATATATAGCTGCACGGAGCTG	AATAGGCTGGGCTTAG	CTATTCGTGGAGGTTCGTG	GGAGTGGTCAGTCAGCAA	ATCTTGATATA	TAGCTGCACGGAGCTG	TTGCTGACTGACCACT*C*C	Cy3-TTCTATTCGTGGAGGTTCGTG
tshz2	/5Phos/GCGTGGATACTTGGGTCTATTCGTGGAGGTTCGTGGGAGTGGTCAGTCAGCAAATCTTGATATATGAGAGCTGGTAGGCT	GCGTGGATACTTGGGT	CTATTCGTGGAGGTTCGTG	GGAGTGGTCAGTCAGCAA	ATCTTGATATA	TGAGAGCTGGTAGGCT	TTGCTGACTGACCACT*C*C	Cy3-TTCTATTCGTGGAGGTTCGTG
tshz2	/5Phos/AGCTTGCAGGATGAGACTATTCGTGGAGGTTCGTGGGAGTGGTCAGTCAGCAAATCTTGATATAGGCTCGAGGCAAACTG	AGCTTGCAGGATGAGA	CTATTCGTGGAGGTTCGTG	GGAGTGGTCAGTCAGCAA	ATCTTGATATA	GGCTCGAGGCAAACTG	TTGCTGACTGACCACT*C*C	Cy3-TTCTATTCGTGGAGGTTCGTG
tshz2	/5Phos/TGGTCATGGAGAGTCCCTATTCGTGGAGGTTCGTGGGAGTGGTCAGTCAGCAAATCTTGATATAAGCCAGTGGCTGATTG	TGGTCATGGAGAGTCC	CTATTCGTGGAGGTTCGTG	GGAGTGGTCAGTCAGCAA	ATCTTGATATA	AGCCAGTGGCTGATTG	TTGCTGACTGACCACT*C*C	Cy3-TTCTATTCGTGGAGGTTCGTG
Prdm8	/5Phos/AGTACACAGGGACCGAAGCCGTGTAATGCGAACAAGGAGTGGTCAGTCAGCAAATCTTGATATACAGGGAAGTATGGCTC	AGTACACAGGGACCGA	AGCCGTGTAATGCGAACAA	GGAGTGGTCAGTCAGCAA	ATCTTGATATA	CAGGGAAGTATGGCTC	TTGCTGACTGACCACT*C*C	Cy3-TTAGCCGTGTAATGCGAACAA
Prdm8	/5Phos/TGCCACATAGGGGAACAGCCGTGTAATGCGAACAAGGAGTGGTCAGTCAGCAAATCTTGATATAAGCGGAATCGCAGATG	TGCCACATAGGGGAAC	AGCCGTGTAATGCGAACAA	GGAGTGGTCAGTCAGCAA	ATCTTGATATA	AGCGGAATCGCAGATG	TTGCTGACTGACCACT*C*C	Cy3-TTAGCCGTGTAATGCGAACAA
Prdm8	/5Phos/GTTGCAAATGGGGCACAGCCGTGTAATGCGAACAAGGAGTGGTCAGTCAGCAAATCTTGATATAGCTCCCTGAAGGACTC	GTTGCAAATGGGGCAC	AGCCGTGTAATGCGAACAA	GGAGTGGTCAGTCAGCAA	ATCTTGATATA	GCTCCCTGAAGGACTC	TTGCTGACTGACCACT*C*C	Cy3-TTAGCCGTGTAATGCGAACAA
Prdm8	/5Phos/CTTTACCACCGCCGCCAGCCGTGTAATGCGAACAAGGAGTGGTCAGTCAGCAAATCTTGATATATGCTGCTGCTGTTGCT	CTTTACCACCGCCGCC	AGCCGTGTAATGCGAACAA	GGAGTGGTCAGTCAGCAA	ATCTTGATATA	TGCTGCTGCTGTTGCT	TTGCTGACTGACCACT*C*C	Cy3-TTAGCCGTGTAATGCGAACAA
Amigo2	/5Phos/AGCAGTGGGGCACATTCCACACCATAGCGAATCGTGGAGTGGTCAGTCAGCAAATCTTGATATACGGTGGCACAGATGCA	AGCAGTGGGGCACATT	CCACACCATAGCGAATCGT	GGAGTGGTCAGTCAGCAA	ATCTTGATATA	CGGTGGCACAGATGCA	TTGCTGACTGACCACT*C*C	Cy3-TTCCACACCATAGCGAATCGT
Amigo2	/5Phos/ACTGCCCGTGGAGATGCCACACCATAGCGAATCGTGGAGTGGTCAGTCAGCAAATCTTGATATATTGGGGTTGTGGAGAA	ACTGCCCGTGGAGATG	CCACACCATAGCGAATCGT	GGAGTGGTCAGTCAGCAA	ATCTTGATATA	TTGGGGTTGTGGAGAA	TTGCTGACTGACCACT*C*C	Cy3-TTCCACACCATAGCGAATCGT
Amigo2	/5Phos/AGCAGTACTTCCAGAGCCACACCATAGCGAATCGTGGAGTGGTCAGTCAGCAAATCTTGATATAGTGGTTGTTGTACAGC	AGCAGTACTTCCAGAG	CCACACCATAGCGAATCGT	GGAGTGGTCAGTCAGCAA	ATCTTGATATA	GTGGTTGTTGTACAGC	TTGCTGACTGACCACT*C*C	Cy3-TTCCACACCATAGCGAATCGT
Amigo2	/5Phos/TGAAGGTAGATGCCTCCCACACCATAGCGAATCGTGGAGTGGTCAGTCAGCAAATCTTGATATATACAAATGGGTTCCCG	TGAAGGTAGATGCCTC	CCACACCATAGCGAATCGT	GGAGTGGTCAGTCAGCAA	ATCTTGATATA	TACAAATGGGTTCCCG	TTGCTGACTGACCACT*C*C	Cy3-TTCCACACCATAGCGAATCGT
Amigo2	/5Phos/AAGTGCCTACGGTACCCCACACCATAGCGAATCGTGGAGTGGTCAGTCAGCAAATCTTGATATAATCCATCACGGAGCTA	AAGTGCCTACGGTACC	CCACACCATAGCGAATCGT	GGAGTGGTCAGTCAGCAA	ATCTTGATATA	ATCCATCACGGAGCTA	TTGCTGACTGACCACT*C*C	Cy3-TTCCACACCATAGCGAATCGT
Amigo2	/5Phos/TTTATCTGGCTCCAGCCCACACCATAGCGAATCGTGGAGTGGTCAGTCAGCAAATCTTGATATAGAAAGTTCCCCATGTC	TTTATCTGGCTCCAGC	CCACACCATAGCGAATCGT	GGAGTGGTCAGTCAGCAA	ATCTTGATATA	GAAAGTTCCCCATGTC	TTGCTGACTGACCACT*C*C	Cy3-TTCCACACCATAGCGAATCGT
Amigo2	/5Phos/CCTCAAAGCCAGGGTTCCACACCATAGCGAATCGTGGAGTGGTCAGTCAGCAAATCTTGATATAGAATATACCCCGGCGT	CCTCAAAGCCAGGGTT	CCACACCATAGCGAATCGT	GGAGTGGTCAGTCAGCAA	ATCTTGATATA	GAATATACCCCGGCGT	TTGCTGACTGACCACT*C*C	Cy3-TTCCACACCATAGCGAATCGT
Amigo2	/5Phos/GAGTGGGCACTGCTTTCCACACCATAGCGAATCGTGGAGTGGTCAGTCAGCAAATCTTGATATAAGGACTGAGAATGGAC	GAGTGGGCACTGCTTT	CCACACCATAGCGAATCGT	GGAGTGGTCAGTCAGCAA	ATCTTGATATA	AGGACTGAGAATGGAC	TTGCTGACTGACCACT*C*C	Cy3-TTCCACACCATAGCGAATCGT
wfs1	/5Phos/TTGTCCTGCTCCAGTGCAGGTCAAGGAGGTCTTCAGGAGTGGTCAGTCAGCAAATCTTGATATAACGAGGCGGTTCAATC	TTGTCCTGCTCCAGTG	CAGGTCAAGGAGGTCTTCA	GGAGTGGTCAGTCAGCAA	ATCTTGATATA	ACGAGGCGGTTCAATC	TTGCTGACTGACCACT*C*C	Cy3-TTCAGGTCAAGGAGGTCTTCA
wfs1	/5Phos/ACCAGCTCTGTCCGTTCAGGTCAAGGAGGTCTTCAGGAGTGGTCAGTCAGCAAATCTTGATATACATCTGCCTTCATGGG	ACCAGCTCTGTCCGTT	CAGGTCAAGGAGGTCTTCA	GGAGTGGTCAGTCAGCAA	ATCTTGATATA	CATCTGCCTTCATGGG	TTGCTGACTGACCACT*C*C	Cy3-TTCAGGTCAAGGAGGTCTTCA
wfs1	/5Phos/AAGGCGTAGGTAGTGTCAGGTCAAGGAGGTCTTCAGGAGTGGTCAGTCAGCAAATCTTGATATACATCTGCATCGTTGGC	AAGGCGTAGGTAGTGT	CAGGTCAAGGAGGTCTTCA	GGAGTGGTCAGTCAGCAA	ATCTTGATATA	CATCTGCATCGTTGGC	TTGCTGACTGACCACT*C*C	Cy3-TTCAGGTCAAGGAGGTCTTCA
wfs1	/5Phos/CTCAGAGGATAGCTGCCAGGTCAAGGAGGTCTTCAGGAGTGGTCAGTCAGCAAATCTTGATATACCCTTTCCAGGTCGGT	CTCAGAGGATAGCTGC	CAGGTCAAGGAGGTCTTCA	GGAGTGGTCAGTCAGCAA	ATCTTGATATA	CCCTTTCCAGGTCGGT	TTGCTGACTGACCACT*C*C	Cy3-TTCAGGTCAAGGAGGTCTTCA
wfs1	/5Phos/ATCGTCCAGAGCAATGCAGGTCAAGGAGGTCTTCAGGAGTGGTCAGTCAGCAAATCTTGATATATGGTGAGCTCCACAAA	ATCGTCCAGAGCAATG	CAGGTCAAGGAGGTCTTCA	GGAGTGGTCAGTCAGCAA	ATCTTGATATA	TGGTGAGCTCCACAAA	TTGCTGACTGACCACT*C*C	Cy3-TTCAGGTCAAGGAGGTCTTCA
wfs1	/5Phos/AAGTCTGGCCGAGTACCAGGTCAAGGAGGTCTTCAGGAGTGGTCAGTCAGCAAATCTTGATATAACGGGCACAGTGAAGA	AAGTCTGGCCGAGTAC	CAGGTCAAGGAGGTCTTCA	GGAGTGGTCAGTCAGCAA	ATCTTGATATA	ACGGGCACAGTGAAGA	TTGCTGACTGACCACT*C*C	Cy3-TTCAGGTCAAGGAGGTCTTCA
wfs1	/5Phos/CACGGACAGTTCACACCAGGTCAAGGAGGTCTTCAGGAGTGGTCAGTCAGCAAATCTTGATATAACTGGAGCAGGATGAC	CACGGACAGTTCACAC	CAGGTCAAGGAGGTCTTCA	GGAGTGGTCAGTCAGCAA	ATCTTGATATA	ACTGGAGCAGGATGAC	TTGCTGACTGACCACT*C*C	Cy3-TTCAGGTCAAGGAGGTCTTCA
wfs1	/5Phos/CACGTAGAACCAGCAGCAGGTCAAGGAGGTCTTCAGGAGTGGTCAGTCAGCAAATCTTGATATATGCCTTCTGAGCGGTA	CACGTAGAACCAGCAG	CAGGTCAAGGAGGTCTTCA	GGAGTGGTCAGTCAGCAA	ATCTTGATATA	TGCCTTCTGAGCGGTA	TTGCTGACTGACCACT*C*C	Cy3-TTCAGGTCAAGGAGGTCTTCA
Reln	/5Phos/GAAGGATGGGTTGCCAGGTATCCAGGTCGTATGGTGGAGTGGTCAGTCAGCAAATCTTGATATATTGGCCAGTAGAGGTG	GAAGGATGGGTTGCCA	GGTATCCAGGTCGTATGGT	GGAGTGGTCAGTCAGCAA	ATCTTGATATA	TTGGCCAGTAGAGGTG	TTGCTGACTGACCACT*C*C	Cy3-TTGGTATCCAGGTCGTATGGT
Reln	/5Phos/GATGACAAAAGGCTGCGGTATCCAGGTCGTATGGTGGAGTGGTCAGTCAGCAAATCTTGATATACCACGAGCCCATTGCT	GATGACAAAAGGCTGC	GGTATCCAGGTCGTATGGT	GGAGTGGTCAGTCAGCAA	ATCTTGATATA	CCACGAGCCCATTGCT	TTGCTGACTGACCACT*C*C	Cy3-TTGGTATCCAGGTCGTATGGT
Reln	/5Phos/GGAGTTGCTGAAGAGGGGTATCCAGGTCGTATGGTGGAGTGGTCAGTCAGCAAATCTTGATATAACCTGCCCACATTGCT	GGAGTTGCTGAAGAGG	GGTATCCAGGTCGTATGGT	GGAGTGGTCAGTCAGCAA	ATCTTGATATA	ACCTGCCCACATTGCT	TTGCTGACTGACCACT*C*C	Cy3-TTGGTATCCAGGTCGTATGGT
Reln	/5Phos/TACGAGACGGCTTCCCGGTATCCAGGTCGTATGGTGGAGTGGTCAGTCAGCAAATCTTGATATAGAAAGGATGCCACACT	TACGAGACGGCTTCCC	GGTATCCAGGTCGTATGGT	GGAGTGGTCAGTCAGCAA	ATCTTGATATA	GAAAGGATGCCACACT	TTGCTGACTGACCACT*C*C	Cy3-TTGGTATCCAGGTCGTATGGT
Cux2	/5Phos/GAAAGAAAGGGCCCTGAGGACACCACTGTAGACGAGGAGTGGTCAGTCAGCAAATCTTGATATATGGATTGGGTGTGCCT	GAAAGAAAGGGCCCTG	AGGACACCACTGTAGACGA	GGAGTGGTCAGTCAGCAA	ATCTTGATATA	TGGATTGGGTGTGCCT	TTGCTGACTGACCACT*C*C	Cy3-TTAGGACACCACTGTAGACGA
Cux2	/5Phos/GCATACGCACAAAGGGAGGACACCACTGTAGACGAGGAGTGGTCAGTCAGCAAATCTTGATATATCACTCAGCCACAGCT	GCATACGCACAAAGGG	AGGACACCACTGTAGACGA	GGAGTGGTCAGTCAGCAA	ATCTTGATATA	TCACTCAGCCACAGCT	TTGCTGACTGACCACT*C*C	Cy3-TTAGGACACCACTGTAGACGA
Cux2	/5Phos/TTGGCCGTGACAGCATAGGACACCACTGTAGACGAGGAGTGGTCAGTCAGCAAATCTTGATATAAGCTTGCTCCATGGCT	TTGGCCGTGACAGCAT	AGGACACCACTGTAGACGA	GGAGTGGTCAGTCAGCAA	ATCTTGATATA	AGCTTGCTCCATGGCT	TTGCTGACTGACCACT*C*C	Cy3-TTAGGACACCACTGTAGACGA
Cux2	/5Phos/GCTCATCCGACAGGAAAGGACACCACTGTAGACGAGGAGTGGTCAGTCAGCAAATCTTGATATAAGGGCCAGCACATTCT	GCTCATCCGACAGGAA	AGGACACCACTGTAGACGA	GGAGTGGTCAGTCAGCAA	ATCTTGATATA	AGGGCCAGCACATTCT	TTGCTGACTGACCACT*C*C	Cy3-TTAGGACACCACTGTAGACGA
Foxp2	/5Phos/ACCAGGAGAGTGGACAACTGCTGACGAACCACGATGGAGTGGTCAGTCAGCAAATCTTGATATATGTGAGGATGCCCATC	ACCAGGAGAGTGGACA	ACTGCTGACGAACCACGAT	GGAGTGGTCAGTCAGCAA	ATCTTGATATA	TGTGAGGATGCCCATC	TTGCTGACTGACCACT*C*C	Cy3-TTACTGCTGACGAACCACGAT
Foxp2	/5Phos/ATCATGGCCACCGACAACTGCTGACGAACCACGATGGAGTGGTCAGTCAGCAAATCTTGATATAGATCACTTGGGGAGTC	ATCATGGCCACCGACA	ACTGCTGACGAACCACGAT	GGAGTGGTCAGTCAGCAA	ATCTTGATATA	GATCACTTGGGGAGTC	TTGCTGACTGACCACT*C*C	Cy3-TTACTGCTGACGAACCACGAT
Foxp2	/5Phos/CCATGGCCATAGAGAGACTGCTGACGAACCACGATGGAGTGGTCAGTCAGCAAATCTTGATATATGGCCACTTGCAGACT	CCATGGCCATAGAGAG	ACTGCTGACGAACCACGAT	GGAGTGGTCAGTCAGCAA	ATCTTGATATA	TGGCCACTTGCAGACT	TTGCTGACTGACCACT*C*C	Cy3-TTACTGCTGACGAACCACGAT
Foxp2	/5Phos/GGTAATCGGGGTGACTACTGCTGACGAACCACGATGGAGTGGTCAGTCAGCAAATCTTGATATATTACAGAGGGTCCCTG	GGTAATCGGGGTGACT	ACTGCTGACGAACCACGAT	GGAGTGGTCAGTCAGCAA	ATCTTGATATA	TTACAGAGGGTCCCTG	TTGCTGACTGACCACT*C*C	Cy3-TTACTGCTGACGAACCACGAT
FezF2	/5Phos/TATGGGGATAGGAAGCTCCACGACTGACACACGATGGAGTGGTCAGTCAGCAAATCTTGATATAGCATGCAAGCGCTCCT	TATGGGGATAGGAAGC	TCCACGACTGACACACGAT	GGAGTGGTCAGTCAGCAA	ATCTTGATATA	GCATGCAAGCGCTCCT	TTGCTGACTGACCACT*C*C	Cy3-TTTCCACGACTGACACACGAT
FezF2	/5Phos/GCGGGTGAGGTTATAGTCCACGACTGACACACGATGGAGTGGTCAGTCAGCAAATCTTGATATATGTGGACAGGCATGTG	GCGGGTGAGGTTATAG	TCCACGACTGACACACGAT	GGAGTGGTCAGTCAGCAA	ATCTTGATATA	TGTGGACAGGCATGTG	TTGCTGACTGACCACT*C*C	Cy3-TTTCCACGACTGACACACGAT
FezF2	/5Phos/GGAGAGGGATCATACATCCACGACTGACACACGATGGAGTGGTCAGTCAGCAAATCTTGATATATCGTAGCCTAGAGGCT	GGAGAGGGATCATACA	TCCACGACTGACACACGAT	GGAGTGGTCAGTCAGCAA	ATCTTGATATA	TCGTAGCCTAGAGGCT	TTGCTGACTGACCACT*C*C	Cy3-TTTCCACGACTGACACACGAT
FezF2	/5Phos/GTGGGTGAGCTTGTGATCCACGACTGACACACGATGGAGTGGTCAGTCAGCAAATCTTGATATAACTGCTTCTCGCCGCT	GTGGGTGAGCTTGTGA	TCCACGACTGACACACGAT	GGAGTGGTCAGTCAGCAA	ATCTTGATATA	ACTGCTTCTCGCCGCT	TTGCTGACTGACCACT*C*C	Cy3-TTTCCACGACTGACACACGAT
Ptgds	/5Phos/TCCTCCTCTGTGAGGCGCTCGTGACCAGACTTCAAGGAGTGGTCAGTCAGCAAATCTTGATATAGGGCAGGAAAACAATG	TCCTCCTCTGTGAGGC	GCTCGTGACCAGACTTCAA	GGAGTGGTCAGTCAGCAA	ATCTTGATATA	GGGCAGGAAAACAATG	TTGCTGACTGACCACT*C*C	Cy3-TTGCTCGTGACCAGACTTCAA
Ptgds	/5Phos/AGATTGAGGCCGCCTTGCTCGTGACCAGACTTCAAGGAGTGGTCAGTCAGCAAATCTTGATATAGAGGAAGGTAGAGGTG	AGATTGAGGCCGCCTT	GCTCGTGACCAGACTTCAA	GGAGTGGTCAGTCAGCAA	ATCTTGATATA	GAGGAAGGTAGAGGTG	TTGCTGACTGACCACT*C*C	Cy3-TTGCTCGTGACCAGACTTCAA
Ptgds	/5Phos/CACAGCATGCGAAGAGGCTCGTGACCAGACTTCAAGGAGTGGTCAGTCAGCAAATCTTGATATAGAGGACCAAACCCATC	CACAGCATGCGAAGAG	GCTCGTGACCAGACTTCAA	GGAGTGGTCAGTCAGCAA	ATCTTGATATA	GAGGACCAAACCCATC	TTGCTGACTGACCACT*C*C	Cy3-TTGCTCGTGACCAGACTTCAA
Ptgds	/5Phos/ACACGGAGTGGATGCTGCTCGTGACCAGACTTCAAGGAGTGGTCAGTCAGCAAATCTTGATATATTGGCCTCCACCACTG	ACACGGAGTGGATGCT	GCTCGTGACCAGACTTCAA	GGAGTGGTCAGTCAGCAA	ATCTTGATATA	TTGGCCTCCACCACTG	TTGCTGACTGACCACT*C*C	Cy3-TTGCTCGTGACCAGACTTCAA
amotl1	/5Phos/CCATGCTTCCACCTAGGGCAAAGAGACGCTTGTTGGGAGTGGTCAGTCAGCAAATCTTGATATACAGTTCCCACTGAGGT	CCATGCTTCCACCTAG	GGCAAAGAGACGCTTGTTG	GGAGTGGTCAGTCAGCAA	ATCTTGATATA	CAGTTCCCACTGAGGT	TTGCTGACTGACCACT*C*C	Cy3-TTGGCAAAGAGACGCTTGTTG
amotl1	/5Phos/TCTGCACAGGACTGCTGGCAAAGAGACGCTTGTTGGGAGTGGTCAGTCAGCAAATCTTGATATAGCGGGGTCTTCTAGAA	TCTGCACAGGACTGCT	GGCAAAGAGACGCTTGTTG	GGAGTGGTCAGTCAGCAA	ATCTTGATATA	GCGGGGTCTTCTAGAA	TTGCTGACTGACCACT*C*C	Cy3-TTGGCAAAGAGACGCTTGTTG
amotl1	/5Phos/AGGAAGTTCGGGGAGTGGCAAAGAGACGCTTGTTGGGAGTGGTCAGTCAGCAAATCTTGATATACACCTCGGGCGTCCTC	AGGAAGTTCGGGGAGT	GGCAAAGAGACGCTTGTTG	GGAGTGGTCAGTCAGCAA	ATCTTGATATA	CACCTCGGGCGTCCTC	TTGCTGACTGACCACT*C*C	Cy3-TTGGCAAAGAGACGCTTGTTG
amotl1	/5Phos/AGCGCAGTTGTTCCTGGGCAAAGAGACGCTTGTTGGGAGTGGTCAGTCAGCAAATCTTGATATATCAGTTGGGGTGCCAT	AGCGCAGTTGTTCCTG	GGCAAAGAGACGCTTGTTG	GGAGTGGTCAGTCAGCAA	ATCTTGATATA	TCAGTTGGGGTGCCAT	TTGCTGACTGACCACT*C*C	Cy3-TTGGCAAAGAGACGCTTGTTG
amotl1	/5Phos/TCGTTGTTCTGCTGAGGGCAAAGAGACGCTTGTTGGGAGTGGTCAGTCAGCAAATCTTGATATAATACGTGGGGAGCTCC	TCGTTGTTCTGCTGAG	GGCAAAGAGACGCTTGTTG	GGAGTGGTCAGTCAGCAA	ATCTTGATATA	ATACGTGGGGAGCTCC	TTGCTGACTGACCACT*C*C	Cy3-TTGGCAAAGAGACGCTTGTTG
amotl1	/5Phos/ATGCTGCTGCACCGTAGGCAAAGAGACGCTTGTTGGGAGTGGTCAGTCAGCAAATCTTGATATAGAGAGGACATGGGGCT	ATGCTGCTGCACCGTA	GGCAAAGAGACGCTTGTTG	GGAGTGGTCAGTCAGCAA	ATCTTGATATA	GAGAGGACATGGGGCT	TTGCTGACTGACCACT*C*C	Cy3-TTGGCAAAGAGACGCTTGTTG
amotl1	/5Phos/TTGCTGATGGTGGTGTGGCAAAGAGACGCTTGTTGGGAGTGGTCAGTCAGCAAATCTTGATATAGCCATTCCTCGAGTGG	TTGCTGATGGTGGTGT	GGCAAAGAGACGCTTGTTG	GGAGTGGTCAGTCAGCAA	ATCTTGATATA	GCCATTCCTCGAGTGG	TTGCTGACTGACCACT*C*C	Cy3-TTGGCAAAGAGACGCTTGTTG
amotl1	/5Phos/GCTGGTAAGAGAAGTCGGCAAAGAGACGCTTGTTGGGAGTGGTCAGTCAGCAAATCTTGATATACTTCTGTCAGCTGGCT	GCTGGTAAGAGAAGTC	GGCAAAGAGACGCTTGTTG	GGAGTGGTCAGTCAGCAA	ATCTTGATATA	CTTCTGTCAGCTGGCT	TTGCTGACTGACCACT*C*C	Cy3-TTGGCAAAGAGACGCTTGTTG
Syt6-NM_018800-5	/5Phos/ATCCAGCACAGCTTCCGCATCACTCAGTATGTGCTCAGGAGACTCACACAGGTATCTTGATATATTTCTTCCTCCAGGGC	ATCCAGCACAGCTTCC	GCATCACTCAGTATGTGCT	CAGGAGACTCACACAGGT	ATCTTGATATA	TTTCTTCCTCCAGGGC	ACCTGTGTGAGTCTCC*T*G	ATTO488-TTGCATCACTCAGTATGTGCT
Syt6-NM_018800-5	/5Phos/TTCACAGCTGCCTCCAGCATCACTCAGTATGTGCTCAGGAGACTCACACAGGTATCTTGATATAGGAAGTGTGGCTGATC	TTCACAGCTGCCTCCA	GCATCACTCAGTATGTGCT	CAGGAGACTCACACAGGT	ATCTTGATATA	GGAAGTGTGGCTGATC	ACCTGTGTGAGTCTCC*T*G	ATTO488-TTGCATCACTCAGTATGTGCT
Syt6-NM_018800-5	/5Phos/GGCCCTGCCATCCTAAGCATCACTCAGTATGTGCTCAGGAGACTCACACAGGTATCTTGATATATCGAAGCTGGCAGCTC	GGCCCTGCCATCCTAA	GCATCACTCAGTATGTGCT	CAGGAGACTCACACAGGT	ATCTTGATATA	TCGAAGCTGGCAGCTC	ACCTGTGTGAGTCTCC*T*G	ATTO488-TTGCATCACTCAGTATGTGCT
Syt6-NM_018800-5	/5Phos/TTGGTGGGGACTTGGGGCATCACTCAGTATGTGCTCAGGAGACTCACACAGGTATCTTGATATAACTGGTCTGGCCACCT	TTGGTGGGGACTTGGG	GCATCACTCAGTATGTGCT	CAGGAGACTCACACAGGT	ATCTTGATATA	ACTGGTCTGGCCACCT	ACCTGTGTGAGTCTCC*T*G	ATTO488-TTGCATCACTCAGTATGTGCT
Penk	/5Phos/GCCACTCTGCAAGAGA GTATTAGTCAGGACGGCGTCAGGAGACTCACACAGGTATCTTGATATA AGAGCGTGTACCAGAT	GCCACTCTGCAAGAGA	GTATTAGTCAGGACGGCGT	CAGGAGACTCACACAGGT	ATCTTGATATA	AGAGCGTGTACCAGAT	ACCTGTGTGAGTCTCC*T*G	ATTO488-TTGTATTAGTCAGGACGGCGT
Penk	/5Phos/CTGTTTGCTGCTGTCT GTATTAGTCAGGACGGCGTCAGGAGACTCACACAGGTATCTTGATATA GCAAGTGGCTCTCATC	CTGTTTGCTGCTGTCT	GTATTAGTCAGGACGGCGT	CAGGAGACTCACACAGGT	ATCTTGATATA	GCAAGTGGCTCTCATC	ACCTGTGTGAGTCTCC*T*G	ATTO488-TTGTATTAGTCAGGACGGCGT
Penk	/5Phos/AGCGCTTCAGGAAGCC GTATTAGTCAGGACGGCGTCAGGAGACTCACACAGGTATCTTGATATA GGCAGAGACTCAGCAA	AGCGCTTCAGGAAGCC	GTATTAGTCAGGACGGCGT	CAGGAGACTCACACAGGT	ATCTTGATATA	GGCAGAGACTCAGCAA	ACCTGTGTGAGTCTCC*T*G	ATTO488-TTGTATTAGTCAGGACGGCGT
Penk	/5Phos/AACCGCATAAAGCCCC GTATTAGTCAGGACGGCGTCAGGAGACTCACACAGGTATCTTGATATA TGGAAAAGGGCTTCAG	AACCGCATAAAGCCCC	GTATTAGTCAGGACGGCGT	CAGGAGACTCACACAGGT	ATCTTGATATA	TGGAAAAGGGCTTCAG	ACCTGTGTGAGTCTCC*T*G	ATTO488-TTGTATTAGTCAGGACGGCGT
Rorb	/5Phos/TAGCGGATCCACAATGTGATAAGCACCGGCAAGCACAGGAGACTCACACAGGTATCTTGATATATGACATCTGTGCCTGT	TAGCGGATCCACAATG	TGATAAGCACCGGCAAGCA	CAGGAGACTCACACAGGT	ATCTTGATATA	TGACATCTGTGCCTGT	ACCTGTGTGAGTCTCC*T*G	ATTO488-TGATAAGCACCGGCAAGCA
Rorb	/5Phos/ATGTCGTGGCCACAGGTGATAAGCACCGGCAAGCACAGGAGACTCACACAGGTATCTTGATATAGCATCCCTTTAGGCAG	ATGTCGTGGCCACAGG	TGATAAGCACCGGCAAGCA	CAGGAGACTCACACAGGT	ATCTTGATATA	GCATCCCTTTAGGCAG	ACCTGTGTGAGTCTCC*T*G	ATTO488-TGATAAGCACCGGCAAGCA
Rorb	/5Phos/CCTCGGTTGCTATCTTTGATAAGCACCGGCAAGCACAGGAGACTCACACAGGTATCTTGATATAACCAGCCCTGCTCTTC	CCTCGGTTGCTATCTT	TGATAAGCACCGGCAAGCA	CAGGAGACTCACACAGGT	ATCTTGATATA	ACCAGCCCTGCTCTTC	ACCTGTGTGAGTCTCC*T*G	ATTO488-TGATAAGCACCGGCAAGCA
Rorb	/5Phos/GCGAGTGTATAAGCGATGATAAGCACCGGCAAGCACAGGAGACTCACACAGGTATCTTGATATACCCACCACTAGCCACA	GCGAGTGTATAAGCGA	TGATAAGCACCGGCAAGCA	CAGGAGACTCACACAGGT	ATCTTGATATA	CCCACCACTAGCCACA	ACCTGTGTGAGTCTCC*T*G	ATTO488-TGATAAGCACCGGCAAGCA
Meis2	/5Phos/CTACTCCGTCCATCCCTtgcTGTagTGtcgcttagCAGGAGACTCACACAGGTATCTTGATATAATGGAAGCGGGAACCC	CTACTCCGTCCATCCC	TtgcTGTagTGtcgcttag	CAGGAGACTCACACAGGT	ATCTTGATATA	ATGGAAGCGGGAACCC	ACCTGTGTGAGTCTCC*T*G	ATTO488-TtgcTGTagTGtcgcttag
Meis2	/5Phos/TCAAGGCGTCGTTGACTtgcTGTagTGtcgcttagCAGGAGACTCACACAGGTATCTTGATATAGCGTCCTTGTCTCTTT	TCAAGGCGTCGTTGAC	TtgcTGTagTGtcgcttag	CAGGAGACTCACACAGGT	ATCTTGATATA	GCGTCCTTGTCTCTTT	ACCTGTGTGAGTCTCC*T*G	ATTO488-TtgcTGTagTGtcgcttag
Meis2	/5Phos/CCAGGATGAAGGGTTGTtgcTGTagTGtcgcttagCAGGAGACTCACACAGGTATCTTGATATACGTCATCGTGGTCTCG	CCAGGATGAAGGGTTG	TtgcTGTagTGtcgcttag	CAGGAGACTCACACAGGT	ATCTTGATATA	CGTCATCGTGGTCTCG	ACCTGTGTGAGTCTCC*T*G	ATTO488-TtgcTGTagTGtcgcttag
Meis2	/5Phos/GAAGAAGCCTTCGCTCTtgcTGTagTGtcgcttagCAGGAGACTCACACAGGTATCTTGATATACCAAGGCTCAGAACTT	GAAGAAGCCTTCGCTC	TtgcTGTagTGtcgcttag	CAGGAGACTCACACAGGT	ATCTTGATATA	CCAAGGCTCAGAACTT	ACCTGTGTGAGTCTCC*T*G	ATTO488-TtgcTGTagTGtcgcttag
Igfbp4	/5Phos/ACAGCTCCGTGCACACCTGATGCGAAGGACCGTTGCAGGAGACTCACACAGGTATCTTGATATAATGGCTTCGATTTCCG	ACAGCTCCGTGCACAC	CTGATGCGAAGGACCGTTG	CAGGAGACTCACACAGGT	ATCTTGATATA	ATGGCTTCGATTTCCG	ACCTGTGTGAGTCTCC*T*G	ATTO488-TTCTGATGCGAAGGACCGTTG
Igfbp4	/5Phos/TCTTGCTCCGATCTCTCTGATGCGAAGGACCGTTGCAGGAGACTCACACAGGTATCTTGATATAGTCCCCACGATCTTCA	TCTTGCTCCGATCTCT	CTGATGCGAAGGACCGTTG	CAGGAGACTCACACAGGT	ATCTTGATATA	GTCCCCACGATCTTCA	ACCTGTGTGAGTCTCC*T*G	ATTO488-TTCTGATGCGAAGGACCGTTG
Igfbp4	/5Phos/TGGTGGCAGTCCAGCTCTGATGCGAAGGACCGTTGCAGGAGACTCACACAGGTATCTTGATATAGAAGCTGTCAGCCAGC	TGGTGGCAGTCCAGCT	CTGATGCGAAGGACCGTTG	CAGGAGACTCACACAGGT	ATCTTGATATA	GAAGCTGTCAGCCAGC	ACCTGTGTGAGTCTCC*T*G	ATTO488-TTCTGATGCGAAGGACCGTTG
Igfbp4	/5Phos/CGGCGCTGAAAACTAACTGATGCGAAGGACCGTTGCAGGAGACTCACACAGGTATCTTGATATATCACAACGAGGCTTCC	CGGCGCTGAAAACTAA	CTGATGCGAAGGACCGTTG	CAGGAGACTCACACAGGT	ATCTTGATATA	TCACAACGAGGCTTCC	ACCTGTGTGAGTCTCC*T*G	ATTO488-TTCTGATGCGAAGGACCGTTG
lamp5	/5Phos/TCTGCTGCAAAGGCCGTGTGGTTCACTGTCGGCACCAGGAGACTCACACAGGTATCTTGATATAACCAGGCAGATGTGTT	TCTGCTGCAAAGGCCG	TGTGGTTCACTGTCGGCAC	CAGGAGACTCACACAGGT	ATCTTGATATA	ACCAGGCAGATGTGTT	ACCTGTGTGAGTCTCC*T*G	ATTO488-TTTGTGGTTCACTGTCGGCAC
lamp5	/5Phos/ATCCATGCTGTTGCCGTGTGGTTCACTGTCGGCACCAGGAGACTCACACAGGTATCTTGATATAGGGTTCTTACTCGGAG	ATCCATGCTGTTGCCG	TGTGGTTCACTGTCGGCAC	CAGGAGACTCACACAGGT	ATCTTGATATA	GGGTTCTTACTCGGAG	ACCTGTGTGAGTCTCC*T*G	ATTO488-TTTGTGGTTCACTGTCGGCAC
lamp5	/5Phos/TGCTCTTGCTCATCCATGTGGTTCACTGTCGGCACCAGGAGACTCACACAGGTATCTTGATATACAGGGTCTCTTCCAAC	TGCTCTTGCTCATCCA	TGTGGTTCACTGTCGGCAC	CAGGAGACTCACACAGGT	ATCTTGATATA	CAGGGTCTCTTCCAAC	ACCTGTGTGAGTCTCC*T*G	ATTO488-TTTGTGGTTCACTGTCGGCAC
lamp5	/5Phos/TGAGGCCCAGGATCAGTGTGGTTCACTGTCGGCACCAGGAGACTCACACAGGTATCTTGATATAATGACAAGGCCCAAGA	TGAGGCCCAGGATCAG	TGTGGTTCACTGTCGGCAC	CAGGAGACTCACACAGGT	ATCTTGATATA	ATGACAAGGCCCAAGA	ACCTGTGTGAGTCTCC*T*G	ATTO488-TTTGTGGTTCACTGTCGGCAC
Sox10	/5Phos/AGGTCTTGTTCCTCGGCAGCGAGCCGTATCAGTCACAGGAGACTCACACAGGTATCTTGATATACAGCTCCACCTCTGAT	AGGTCTTGTTCCTCGG	CAGCGAGCCGTATCAGTCA	CAGGAGACTCACACAGGT	ATCTTGATATA	CAGCTCCACCTCTGAT	ACCTGTGTGAGTCTCC*T*G	ATTO488-TTCAGCGAGCCGTATCAGTCA
Sox10	/5Phos/GACCTTGCCCAGTTCACAGCGAGCCGTATCAGTCACAGGAGACTCACACAGGTATCTTGATATACCTGCTGTTCCTTCTT	GACCTTGCCCAGTTCA	CAGCGAGCCGTATCAGTCA	CAGGAGACTCACACAGGT	ATCTTGATATA	CCTGCTGTTCCTTCTT	ACCTGTGTGAGTCTCC*T*G	ATTO488-TTCAGCGAGCCGTATCAGTCA
Sox10	/5Phos/CCCTTGCTCTCCAAGGCAGCGAGCCGTATCAGTCACAGGAGACTCACACAGGTATCTTGATATAACAGTAGCACACGGGC	CCCTTGCTCTCCAAGG	CAGCGAGCCGTATCAGTCA	CAGGAGACTCACACAGGT	ATCTTGATATA	ACAGTAGCACACGGGC	ACCTGTGTGAGTCTCC*T*G	ATTO488-TTCAGCGAGCCGTATCAGTCA
Sox10	/5Phos/GGTCGGTGTAGTGTGGCAGCGAGCCGTATCAGTCACAGGAGACTCACACAGGTATCTTGATATATGGGAAGTGGACGGCT	GGTCGGTGTAGTGTGG	CAGCGAGCCGTATCAGTCA	CAGGAGACTCACACAGGT	ATCTTGATATA	TGGGAAGTGGACGGCT	ACCTGTGTGAGTCTCC*T*G	ATTO488-TTCAGCGAGCCGTATCAGTCA
Slc32a1	/5Phos/AGATCGTCGCAGTGCGGTGCTCGGTTGCGTAACGGCAGGAGACTCACACAGGTATCTTGATATAGCGATGCTCAAAGTCG	AGATCGTCGCAGTGCG	GTGCTCGGTTGCGTAACGG	CAGGAGACTCACACAGGT	ATCTTGATATA	GCGATGCTCAAAGTCG	ACCTGTGTGAGTCTCC*T*G	ATTO488-TTCAGCGAGCCGTATCAGTCA
Slc32a1	/5Phos/GGTTTGTCGTGACCCCGTGCTCGGTTGCGTAACGGCAGGAGACTCACACAGGTATCTTGATATACCACGCCGTGATCTTG	GGTTTGTCGTGACCCC	GTGCTCGGTTGCGTAACGG	CAGGAGACTCACACAGGT	ATCTTGATATA	CCACGCCGTGATCTTG	ACCTGTGTGAGTCTCC*T*G	ATTO488-TTCAGCGAGCCGTATCAGTCA
Slc32a1	/5Phos/ACAACCCCAGGTAGCCGTGCTCGGTTGCGTAACGGCAGGAGACTCACACAGGTATCTTGATATAGCGAAGATGATGAGGA	ACAACCCCAGGTAGCC	GTGCTCGGTTGCGTAACGG	CAGGAGACTCACACAGGT	ATCTTGATATA	GCGAAGATGATGAGGA	ACCTGTGTGAGTCTCC*T*G	ATTO488-TTCAGCGAGCCGTATCAGTCA
Slc32a1	/5Phos/TTCCCTCCCTTCCCACGTGCTCGGTTGCGTAACGGCAGGAGACTCACACAGGTATCTTGATATATCCAAGCCTGCGAACT	TTCCCTCCCTTCCCAC	GTGCTCGGTTGCGTAACGG	CAGGAGACTCACACAGGT	ATCTTGATATA	TCCAAGCCTGCGAACT	ACCTGTGTGAGTCTCC*T*G	ATTO488-TTCAGCGAGCCGTATCAGTCA
Glra1	/5Phos/GGCTGGCATCTTCTTTCCTGCTACCGACGCTGAGCCAGGAGACTCACACAGGTATCTTGATATATCAGACCCTTAGACCC	GGCTGGCATCTTCTTT	CCTGCTACCGACGCTGAGC	CAGGAGACTCACACAGGT	ATCTTGATATA	TCAGACCCTTAGACCC	ACCTGTGTGAGTCTCC*T*G	ATTO488-TTCCTGCTACCGACGCTGAGC
Glra1	/5Phos/AAGGTACCGCGGACAGCCTGCTACCGACGCTGAGCCAGGAGACTCACACAGGTATCTTGATATATTGCAGCCAGGCAGCT	AAGGTACCGCGGACAG	CCTGCTACCGACGCTGAGC	CAGGAGACTCACACAGGT	ATCTTGATATA	TTGCAGCCAGGCAGCT	ACCTGTGTGAGTCTCC*T*G	ATTO488-TTCCTGCTACCGACGCTGAGC
Glra1	/5Phos/TTGCACTTGGTGGAGGCCTGCTACCGACGCTGAGCCAGGAGACTCACACAGGTATCTTGATATAACCCCTGTGGTTTCTA	TTGCACTTGGTGGAGG	CCTGCTACCGACGCTGAGC	CAGGAGACTCACACAGGT	ATCTTGATATA	ACCCCTGTGGTTTCTA	ACCTGTGTGAGTCTCC*T*G	ATTO488-TTCCTGCTACCGACGCTGAGC
otof	/5Phos/CGCAGTTCTCCAGGACCAGTAGCACCAGGCACGCTCAGGAGACTCACACAGGTATCTTGATATAAAGTCAGCCACACCCT	CGCAGTTCTCCAGGAC	CAGTAGCACCAGGCACGCT	CAGGAGACTCACACAGGT	ATCTTGATATA	AAGTCAGCCACACCCT	ACCTGTGTGAGTCTCC*T*G	ATTO488-TTCAGTAGCACCAGGCACGCT
otof	/5Phos/ATGCTGCTGGCCACTGCAGTAGCACCAGGCACGCTCAGGAGACTCACACAGGTATCTTGATATACACTTCATTCCGGTCG	ATGCTGCTGGCCACTG	CAGTAGCACCAGGCACGCT	CAGGAGACTCACACAGGT	ATCTTGATATA	CACTTCATTCCGGTCG	ACCTGTGTGAGTCTCC*T*G	ATTO488-TTCAGTAGCACCAGGCACGCT
otof	/5Phos/GATCTGCAGGGTGAGCCAGTAGCACCAGGCACGCTCAGGAGACTCACACAGGTATCTTGATATAAGTGGTCAGCGTCCCA	GATCTGCAGGGTGAGC	CAGTAGCACCAGGCACGCT	CAGGAGACTCACACAGGT	ATCTTGATATA	AGTGGTCAGCGTCCCA	ACCTGTGTGAGTCTCC*T*G	ATTO488-TTCAGTAGCACCAGGCACGCT
Prox1	/5Phos/gcgccttcggattcaaGTCCAGCATCCTACGCCTCGGAGTGGTCAGTCAGCAAATCTTGATATAagcacccaatcgcgag	gcgccttcggattcaa	GTCCAGCATCCTACGCCTC	GGAGTGGTCAGTCAGCAA	ATCTTGATATA	agcacccaatcgcgag	TTGCTGACTGACCACT*C*C	ATTO488-TTGTCCAGCATCCTACGCCTC
Prox1	/5Phos/actgacgtacccggtcGTCCAGCATCCTACGCCTCGGAGTGGTCAGTCAGCAAATCTTGATATAtgcacgtcacagtccc	actgacgtacccggtc	GTCCAGCATCCTACGCCTC	GGAGTGGTCAGTCAGCAA	ATCTTGATATA	tgcacgtcacagtccc	TTGCTGACTGACCACT*C*C	ATTO488-TTGTCCAGCATCCTACGCCTC
Prox1	/5Phos/gggagaaaggagggagGTCCAGCATCCTACGCCTCGGAGTGGTCAGTCAGCAAATCTTGATATAagtgctgagaggcgag	gggagaaaggagggag	GTCCAGCATCCTACGCCTC	GGAGTGGTCAGTCAGCAA	ATCTTGATATA	agtgctgagaggcgag	TTGCTGACTGACCACT*C*C	ATTO488-TTGTCCAGCATCCTACGCCTC
Prox1	/5Phos/ggagcgagtgatctggGTCCAGCATCCTACGCCTCGGAGTGGTCAGTCAGCAAATCTTGATATAtcggtgagtctgtgcg	ggagcgagtgatctgg	GTCCAGCATCCTACGCCTC	GGAGTGGTCAGTCAGCAA	ATCTTGATATA	tcggtgagtctgtgcg	TTGCTGACTGACCACT*C*C	ATTO488-TTGTCCAGCATCCTACGCCTC
Prox1	/5Phos/tggtgataattggcccGTCCAGCATCCTACGCCTCGGAGTGGTCAGTCAGCAAATCTTGATATAcgcggtgatgtcttac	tggtgataattggccc	GTCCAGCATCCTACGCCTC	GGAGTGGTCAGTCAGCAA	ATCTTGATATA	cgcggtgatgtcttac	TTGCTGACTGACCACT*C*C	ATTO488-TTGTCCAGCATCCTACGCCTC
Prox1	/5Phos/aagaaacccacgcgcgGTCCAGCATCCTACGCCTCGGAGTGGTCAGTCAGCAAATCTTGATATAtctcttgcgggcagag	aagaaacccacgcgcg	GTCCAGCATCCTACGCCTC	GGAGTGGTCAGTCAGCAA	ATCTTGATATA	tctcttgcgggcagag	TTGCTGACTGACCACT*C*C	ATTO488-TTGTCCAGCATCCTACGCCTC
Prox1	/5Phos/caagaatcccgggaccGTCCAGCATCCTACGCCTCGGAGTGGTCAGTCAGCAAATCTTGATATAtcagctgggcacagct	caagaatcccgggacc	GTCCAGCATCCTACGCCTC	GGAGTGGTCAGTCAGCAA	ATCTTGATATA	tcagctgggcacagct	TTGCTGACTGACCACT*C*C	ATTO488-TTGTCCAGCATCCTACGCCTC
Prox1	/5Phos/ggcatcactggacagtGTCCAGCATCCTACGCCTCGGAGTGGTCAGTCAGCAAATCTTGATATAtgtgctgtcatggtca	ggcatcactggacagt	GTCCAGCATCCTACGCCTC	GGAGTGGTCAGTCAGCAA	ATCTTGATATA	tgtgctgtcatggtca	TTGCTGACTGACCACT*C*C	ATTO488-TTGTCCAGCATCCTACGCCTC
Cbs	/5Phos/ACACTGGGATGTCCCT GGTGAGGCACAAGTGACGACAGGAGACTCACACAGGTATCTTGATATA CAGCAGAGCCATCTTC	ACACTGGGATGTCCCT	GGTGAGGCACAAGTGACGA	CAGGAGACTCACACAGGT	ATCTTGATATA	CAGCAGAGCCATCTTC	ACCTGTGTGAGTCTCC*T*G	ATTO488-TTGGTGAGGCACAAGTGACGA
Cbs	/5Phos/GTGATAATGTGGGGAG GGTGAGGCACAAGTGACGACAGGAGACTCACACAGGTATCTTGATATA ATTTGGTCAGCACTGT	GTGATAATGTGGGGAG	GGTGAGGCACAAGTGACGA	CAGGAGACTCACACAGGT	ATCTTGATATA	ATTTGGTCAGCACTGT	ACCTGTGTGAGTCTCC*T*G	ATTO488-TTGGTGAGGCACAAGTGACGA
Cbs	/5Phos/CCGGCATTCTTTGAGA GGTGAGGCACAAGTGACGACAGGAGACTCACACAGGTATCTTGATATA GAGCTCACACTTGAGA	CCGGCATTCTTTGAGA	GGTGAGGCACAAGTGACGA	CAGGAGACTCACACAGGT	ATCTTGATATA	GAGCTCACACTTGAGA	ACCTGTGTGAGTCTCC*T*G	ATTO488-TTGGTGAGGCACAAGTGACGA
Cbs	/5Phos/TCCGAAGGCTGATGCG GGTGAGGCACAAGTGACGACAGGAGACTCACACAGGTATCTTGATATA TCAGCATCTTCGATCA	TCCGAAGGCTGATGCG	GGTGAGGCACAAGTGACGA	CAGGAGACTCACACAGGT	ATCTTGATATA	TCAGCATCTTCGATCA	ACCTGTGTGAGTCTCC*T*G	ATTO488-TTGGTGAGGCACAAGTGACGA
Cbs	/5Phos/CTTCTCCGGCATCACG GGTGAGGCACAAGTGACGACAGGAGACTCACACAGGTATCTTGATATA CCTTCTCCATACTCAT	CTTCTCCGGCATCACG	GGTGAGGCACAAGTGACGA	CAGGAGACTCACACAGGT	ATCTTGATATA	CCTTCTCCATACTCAT	ACCTGTGTGAGTCTCC*T*G	ATTO488-TTGGTGAGGCACAAGTGACGA
Cbs	/5Phos/GCTGGCATTGCGGTAC GGTGAGGCACAAGTGACGACAGGAGACTCACACAGGTATCTTGATATA AGTGTGCCAAAGGGTT	GCTGGCATTGCGGTAC	GGTGAGGCACAAGTGACGA	CAGGAGACTCACACAGGT	ATCTTGATATA	AGTGTGCCAAAGGGTT	ACCTGTGTGAGTCTCC*T*G	ATTO488-TTGGTGAGGCACAAGTGACGA
Cbs	/5Phos/AGCCAATCCCTTCCAC GGTGAGGCACAAGTGACGACAGGAGACTCACACAGGTATCTTGATATA GTCGGGATGAAGTCGT	AGCCAATCCCTTCCAC	GGTGAGGCACAAGTGACGA	CAGGAGACTCACACAGGT	ATCTTGATATA	GTCGGGATGAAGTCGT	ACCTGTGTGAGTCTCC*T*G	ATTO488-TTGGTGAGGCACAAGTGACGA
