# Supplementary material for: Cassini: streamlined and scalable method for in situ profiling of RNA and protein
Source: Nat Commun. 2025 Oct 1;16:8747. doi: 10.1038/s41467-025-63798-0 (PMC12488881; doi:10.1038/s41467-025-63798-0)
Supplement: Supplementary file 4 — Supplementary Data 3 [file 41467_2025_63798_MOESM4_ESM.xlsx]

## Sheet: Sheet1
Supplementary Data 3. Fluorescent probes for amplicon detection
FP1	Cy5-TCTTCAGCGTTCCCGAGA
FP2	Cy5-CTAACGACCTCCTCCGAGT
FP3	Cy5-TTCCTGCTGATGGGTAGTGAG
FP4	Cy5-TTCAGTGTAACCCGATGAGGT
FP5	Cy5-TTCGACTCGTCATATCGGCTA
FP6	Cy5-TTCTCTGTCGTAGTCACTGGC
FP7	Cy5-TTCGATGAGTACGCTCGTCTA
FP8	Cy5-TTCTCTGTCCAAGAGCTGGAA
FP9	Cy5-TTGTGCACACTCCACTTGATC
FP10	Cy5-TTAGGTGACATCCTCGTAAGG
FP11	Cy5-TTCAGAACCTCGCTTACCACT
FP12	Cy5-TTGTCCAATCGCACAGTCGA
FP13	Cy3-TTCTGAAGGATGAGTGTCAGC
FP14	Cy3-TTTTCAACGACACGCTGGTGT
FP15	Cy3-TTCTATTCGTGGAGGTTCGTG
FP16	Cy3-TTAGCCGTGTAATGCGAACAA
FP17	Cy3-TTCCACACCATAGCGAATCGT
FP18	Cy3-TTCAGGTCAAGGAGGTCTTCA
FP19	Cy3-TTGGTATCCAGGTCGTATGGT
FP20	Cy3-TTAGGACACCACTGTAGACGA
FP21	Cy3-TTACTGCTGACGAACCACGAT
FP22	Cy3-TTTCCACGACTGACACACGAT
FP23	Cy3-TTGCTCGTGACCAGACTTCAA
FP24	Cy3-TTGGCAAAGAGACGCTTGTTG
FP25	FAM-TTGTATTAGTCAGGACGGCGT
FP26	FAM-TTCTGATGCGAAGGACCGTTG
FP27	FAM-TTTGTGGTTCACTGTCGGCAC
FP28	FAM-TTCAGCGAGCCGTATCAGTCA
FP29	FAM-TTGTGCTCGGTTGCGTAACGG
FP30	FAM-TTCCTGCTACCGACGCTGAGC
FP31	FAM-TTCAGTAGCACCAGGCACGCT
FP32	FAM-TTGTCCAGCATCCTACGCCTC
FP33	FAM-TTGGTGAGGCACAAGTGACGA
FP34	FAM-TGATAAGCACCGGCAAGCA
FP35	FAM-TTGCTGTAGTGTCGCTTAG
FP36	Alex647-GATCGGAAGAGCACACGT
FP37	Alex546-GGGTGCCACCGGTTT
PF38	Cy5-TGGAATTCTCGGGTGCC
