# Supplementary material for: Cassini: streamlined and scalable method for in situ profiling of RNA and protein
Source: Nat Commun. 2025 Oct 1;16:8747. doi: 10.1038/s41467-025-63798-0 (PMC12488881; doi:10.1038/s41467-025-63798-0)
Supplement: Supplementary file 5 — Supplementary Data 4 [file 41467_2025_63798_MOESM5_ESM.xlsx]

## Sheet: Sheet1
Supplementary Data 4. Other oligos
OL1	/5Phos/GAAAGATCGGAAGAGC GATCGGAAGAGCACACGT ACCGGTTTTTTTTTTTTTTTTTTTTNNNNNNNNNNNNNNNNGTGAACGAGACCTATG	Detection probe for OL7 (oligo conjugated to NeuN antibody for mouse experiment and GFAP for human experiment). Detected with FP36 fulorescent probe (Supplementary table 2).
OL2	/5Phos/TATCAGGAGACCGTTA TGGAATTCTCGGGTGCCACCGGTTTTTTTTTTTTTTTTTTTTNNNNNNNNNNNNNNNN GAACGAGACATTCATA	Detection probe for OL8 (oligo conjugated to Gfap antibody). Detected with FP37 fulorescent probe (Supplementary table 2)
OL3	AAACCGGTACGTGTG*C*T	RCA primer for OL1. Stars indicates phosphothiolate bound
OL4	AAACCGGTGGCAC*C*C	RCA primer for OL2. Stars indicates phosphothiolate bound
OL5	ACCTGTGTGAGTCTCC*T*G	RCA primer for Gene pool (Supplementary table 1). Stars indicates phosphothiolate bound
OL6	TTGCTGACTGACCACT*C*C	RCA primer for Gene pool (Supplementary table 1). Stars indicates phosphothiolate bound
OL7	ATAACTACATAATGATTA CCTGCAGG CTACACGACGCTCTTCCGATCT TTCCATAG GTCTCGTTCACTCGTG*A*T	Oligo conjugated to NeuN antibody in mouse experiment and GFAP in human experiment. Stars indicates phosphothiolate bound
OL8	AAAATGATTA CCTGCAGG CTACACGACGCTCTTCCGATCT AACGGTCTCCTGATATATGAAT GTCTCGTTCACTCGTG*A*T	Oligo conjugated to GFAP antibody in mouse experiment. Stars indicates phosphothiolate bound
OL9	TGTTCCCAAACTGTAGCTCTTCCATCCGTCAAGGCCCGACTTTCATGGCGTGTGATTC*C*A	Oligo conjugated to B-Amyloid antibody. Stars indicates phosphothiolate bound
OL10	Biotin-ATACCAGGTGTCCTGTGAGCATTTTCTGCGAAGGCCCATACGCGAGATACACTGCCAGAAATCC*G*C	Oligo to bind ULEX-Biotin-streptavidin complex. Stars indicates phosphothiolate bound
OL11	Biotin-ATACCAGGTGTCCTGTGAGCATTTTCTGCGAAGGCCCATACGCGAGATACACTGCCAGAAATCCGC-Cy3	Oligo to bind ULEX-Biotin-streptavidin complex
OL12	/5Phos/TCGGGCCTTGACGGAT CGACTCGTCATATCGGCTA CAGGAGACTCACACAGG TGTGGTTCACTGTCGGCAC TCACACGCCATGAAAG	Detection probe for OL9 (oligo conjugated to Amyloid antibody). Detected with fulorescent probe FP5 (Supplementary table 2).
OL13	/5Phos/GTATGGGCCTTCGCAG CAGTGTAACCCGATGAGGT CAGGAGACTCACACAGG TATCTTGATATAT TGGCAGTGTATCTCGC	Detection probe for OL10 and OL11 (oligo binding to ULEX-Biotin-streptavidin complex). Detected with fulorescent probe FP4 (Supplementary table 2).
