# Supplementary material for: Cassini: streamlined and scalable method for in situ profiling of RNA and protein
Source: Nat Commun. 2025 Oct 1;16:8747. doi: 10.1038/s41467-025-63798-0 (PMC12488881; doi:10.1038/s41467-025-63798-0)
Supplement: Supplementary file 9 — Source Data [file 41467_2025_63798_MOESM9_ESM.xlsx]

## Sheet: Fig. 1b
Fig. 1b: For each region outlined in Supplementary Figure 2, the microscope signal after treatment is normalized by the corresponding signal before treatment (left column).
Region	Condition1	Condition2	Value
Pyramidal Layer	Probe hyb	No fix	0.332
Pyramidal Layer	ligation	No fix	0.387
Pyramidal Layer	RCA	No fix	0.291
Pyramidal Layer	Probe hyb	No fix	0.393
Pyramidal Layer	ligation	No fix	0.308
Pyramidal Layer	RCA	No fix	0.321
Pyramidal Layer	Probe hyb	No fix	0.314
Pyramidal Layer	ligation	No fix	0.33
Pyramidal Layer	RCA	No fix	0.357
Pyramidal Layer	2nd fixation	Fixation	0.946
Pyramidal Layer	Probe hyb	Fixation	0.971
Pyramidal Layer	ligation	Fixation	0.99
Pyramidal Layer	RCA	Fixation	0.953
Pyramidal Layer	2nd fixation	Fixation	0.98
Pyramidal Layer	Probe hyb	Fixation	0.992
Pyramidal Layer	ligation	Fixation	0.967
Pyramidal Layer	RCA	Fixation	0.974
Pyramidal Layer	2nd fixation	Fixation	0.993
Pyramidal Layer	Probe hyb	Fixation	0.952
Pyramidal Layer	ligation	Fixation	0.973
Pyramidal Layer	RCA	Fixation	0.987
Stratum Radiatum	Probe hyb	No fix	0.305
Stratum Radiatum	ligation	No fix	0.351
Stratum Radiatum	RCA	No fix	0.283
Stratum Radiatum	Probe hyb	No fix	0.332
Stratum Radiatum	ligation	No fix	0.27
Stratum Radiatum	RCA	No fix	0.303
Stratum Radiatum	Probe hyb	No fix	0.264
Stratum Radiatum	ligation	No fix	0.321
Stratum Radiatum	RCA	No fix	0.324
Stratum Radiatum	2nd fixation	Fixation	0.891
Stratum Radiatum	Probe hyb	Fixation	0.925
Stratum Radiatum	ligation	Fixation	0.957
Stratum Radiatum	RCA	Fixation	0.903
Stratum Radiatum	2nd fixation	Fixation	0.932
Stratum Radiatum	Probe hyb	Fixation	0.948
Stratum Radiatum	ligation	Fixation	0.915
Stratum Radiatum	RCA	Fixation	0.924
Stratum Radiatum	2nd fixation	Fixation	0.951
Stratum Radiatum	Probe hyb	Fixation	0.9
Stratum Radiatum	ligation	Fixation	0.921
Stratum Radiatum	RCA	Fixation	0.943
Stratum Lac. Molecular	Probe hyb	No fix	0.34
Stratum Lac. Molecular	ligation	No fix	0.362
Stratum Lac. Molecular	RCA	No fix	0.331
Stratum Lac. Molecular	Probe hyb	No fix	0.344
Stratum Lac. Molecular	ligation	No fix	0.326
Stratum Lac. Molecular	RCA	No fix	0.341
Stratum Lac. Molecular	Probe hyb	No fix	0.332
Stratum Lac. Molecular	ligation	No fix	0.34
Stratum Lac. Molecular	RCA	No fix	0.351
Stratum Lac. Molecular	2nd fixation	Fixation	0.954
Stratum Lac. Molecular	Probe hyb	Fixation	0.982
Stratum Lac. Molecular	ligation	Fixation	0.995
Stratum Lac. Molecular	RCA	Fixation	0.963
Stratum Lac. Molecular	2nd fixation	Fixation	0.98
Stratum Lac. Molecular	Probe hyb	Fixation	0.994
Stratum Lac. Molecular	ligation	Fixation	0.951
Stratum Lac. Molecular	RCA	Fixation	0.992
Stratum Lac. Molecular	2nd fixation	Fixation	0.993
Stratum Lac. Molecular	Probe hyb	Fixation	0.96
Stratum Lac. Molecular	ligation	Fixation	0.984
Stratum Lac. Molecular	RCA	Fixation	0.99

## Sheet: Fig. 1e
Fig. 1e: Size in μm2 for of each foci from the selected areas (see Supp. Fig. 7)
HCR _amigo2 replicate 1	Cassini_amigo2 replicate 1	HCR _amigo2 replicate 2	Cassini_amigo2 replicate 2	HCR _amigo2 replicate 3	Cassini_amigo2 replicate 3		HCR_Rbfox3_replicate1	Cassini_Rbfox3_replicate1	HCR_Rbfox3_replicate2	Cassini_Rbfox3_replicate2	HCR_Rbfox3_replicate3	Cassini_Rbfox3_replicate3		Wfs1_HCR_replicate1	Wfs1_Cassini_replicate1	Wfs1_HCR_replicate2	Wfs1_Cassini_replicate2	Wfs1_HCR_replicate3	Wfs1_Cassini_replicate3
0.454	0.545	0.406	0.836	0.72	1.952		1.182	1.999	0.826	0.669	0.716	0.732		0.818	1.454	0.661	0.864	0.337	2.631
0.273	3.726	0.31	0.939	0.883	2.594		0.909	8.634	1.08	4.741	0.483	0.513		1.272	1.727	0.367	3.606	0.551	0.812
0.818	0.364	0.625	0.91	0.449	1.84		0.273	0.364	0.49	10.416	0.237	1.091		0.818	2	0.585	0.643	0.885	2.394
0.364	0.818	0.631	0.296	0.371	1.329		2.09	0.364	1.177	2.759	0.418	1.027		0.909	3.272	0.803	4.029	0.473	2.219
0.545	1.818	0.351	2.286	0.678	0.998		1.182	2.817	0.396	4.569	1.539	1.071		0.454	1.182	0.695	0.605	1.31	1.71
0.636	3.272	0.539	0.516	0.584	0.955		0.364	9.179	1.914	5.24	0.87	0.559		0.364	1.182	0.996	0.774	1.453	0.637
0.454	4.635	0.478	2.75	0.537	2.719		1.091	1.727	1.099	0.892	0.732	7.193		0.273	2.272	0.404	1.062	0.843	0.364
0.273	0.818	0.709	3.106	0.261	1.815		0.454	0.545	0.522	0.892	1.018	2.505		1.272	2.181	0.783	0.881	0.685	2.799
0.545	2.908	0.439	1.452	0.46	1.905		0.273	2.817	0.382	2.076	0.619	6.712		0.818	0.636	1.205	0.405	0.891	0.745
0.273	4.363	0.558	0.526	0.605	1.34		0.364	2.636	0.355	1.286	0.552	2.313		0.273	0.636	1.025	5.835	0.779	3.427
0.545	1.818	0.364	0.467	0.329	0.646		1	4.09	0.845	6.057	0.615	0.909		0.818	0.454	1.305	0.301	1.407	1.763
0.273	0.545	0.308	2.926	0.516	2.48		0.364	4.272	0.69	8.433	0.456	0.627		0.364	3.635	0.92	0.614	0.284	1.394
0.545	0.545	0.601	1.562	0.589	2.188		0.727	0.454	0.452	5.4	0.294	2.208		1	1.545	1.078	0.36	0.287	0.899
0.454	0.364	0.29	2.126	0.635	2.353		0.727	1	0.438	1.152	0.336	0.375		0.273	1.272	0.275	3.285	0.956	0.683
0.364	1	0.297	0.472	0.514	1.439		0.273	0.454	0.845	3.981	0.273	2.068		0.818	1.909	0.719	0.413	0.938	4.517
1.545	2.09	0.445	2.29	0.411	0.59		0.545	8.725	0.654	1.824	0.485	0.49		0.364	1	1.295	0.713	1.531	1.097
0.909	0.545	0.716	0.439	0.279	3.995		0.545	5.09	0.674	5.093	0.94	5.377		0.727	3.09	1.12	1.712	0.269	0.753
1.454	2.908	0.227	0.417	0.22	0.606		0.273	4.726	0.259	3.093	0.447	1.14		1.363	1.818	0.396	0.319	1.026	1.153
0.545	1.091	0.248	0.375	1.282	1.398		1.818	0.727	0.52	0.698	0.679	0.553		0.909	0.727	0.24	2.242	1.51	2.981
0.454	0.545	0.622	4.371	1.633	2.354		0.454	3.272	0.334	0.259	1.147	5.49		0.909	0.909	0.855	0.249	0.731	2.324
0.364	0.545	0.343	2.337	0.804	1.522		1.909	0.364	3.609	6.078	1.175	6.28		0.545	1	0.286	2.362	1.162	0.38
0.454	3.363	0.558	0.274	0.434	0.886		0.454	4.363	0.637	5.19	0.395	9.36		1.272	0.727	0.735	1.651	1.037	1.911
0.273	2.363	0.198	2.537	1.417	6.925		0.727	4.272	2.774	3.098	0.653	0.502		0.273	0.273	0.693	2.875	0.643	2.103
0.273	0.636	0.524	1.014	1.585	2.054		1	3.272	0.209	5.591	0.509	2.134		0.727	0.273	0.807	0.609	0.679	0.251
0.454	0.364	0.538	0.294	0.21	3.989		0.273	2.817	0.957	4.297	1.162	1.84		0.909	1.909	0.656	0.984	1.361	1.349
0.545	0.636	0.334	2.777	1.427	0.8		1.363	1	0.551	1.223	1.076	1.854		0.545	4.181	0.59	2.751	0.786	0.238
0.273	1.727	0.492	1.136	0.242	2.046		1.182	1.272	1.04	3.869	1.46	11.628		1.182	0.273	1.027	0.404	0.976	1.963
0.273	3.545	0.823	4.17	0.24	0.433		0.636	2.727	0.424	3.126	0.427	1.146		0.545	0.909	0.931	1.236	0.443	2.214
0.636	2.727	0.373	1.528	0.432	3.536		0.273	2.636	1.002	1.256	1.845	0.834		0.545	1.091	1.023	1.126	0.925	2.354
0.454	3.09	0.447	0.782	1.404	3.444		0.545	7.544	0.831	5.576	0.889	3.189		0.727	3.09	0.486	4.354	1.447	0.354
0.545	0.273	0.204	1.738	0.258	5.539		0.273	2.181	0.854	0.315	0.843	7.371		0.727	1.727	0.82	0.661	1.347	0.284
0.727	1.091	0.393	1.161	0.658	5.444		0.454	6.453	0.279	0.445	0.811	0.24		0.636	0.636	1.193	0.492	0.421	3.807
0.909	0.909	0.449	1.606	0.289	1.906		0.545	5.544	1.738	1.555	0.537	2.578		0.727	0.454	1.189	0.826	0.49	1.089
0.273	1.545	0.404	0.993	0.395	0.619		0.909	1.091	0.992	2.628	0.36	0.223		0.636	2.181	0.955	2.25	1.393	1.408
0.636	3.908	0.636	4.11	1.744	4.332		0.545	5.726	0.501	7.138	0.531	4.684		1.091	2.272	0.416	2.32	0.95	5.447
0.545	2.636	0.396	3.153	0.358	2.824		0.636	6.453	0.337	0.718	1.605	0.226		1.182	0.545	1.539	3.498	0.414	1.798
0.545	0.818	0.204	0.618	0.972	0.503		0.909	1.909	0.387	1.054	0.564	0.653		1.363	0.727	0.813	2.709	0.937	0.505
0.273	1.363	0.523	3.369	0.313	0.414		0.636	0.273	0.687	0.524	0.738	0.891		0.545	0.727	0.349	0.785	0.463	4.705
0.454	3.999	0.651	0.338	0.348	2.085		0.818	0.909	0.329	0.665	0.331	2.455		0.636	2.09	0.851	1.537	0.833	2.456
0.727	1.182	0.767	4.154	0.444	4.075		0.454	0.909	1.174	2.804	0.503	1.709		0.454	2.272	1.117	0.92	0.342	0.583
0.545	1.091	0.591	2.343	0.492	3.751		0.636	4.908	0.66	5.044	0.442	1.065		1.091	2.09	0.849	1.605	0.975	2.947
0.636	0.454	0.537	4.386	0.331	0.332		0.818	1.454	0.294	2.208	0.633	1.555		0.727	0.273	1.156	1.364	0.702	0.494
0.273	0.454	0.704	2.097	0.576	2.564		1.272	1.182	0.853	1.86	1.539	0.231		0.454	2.363	0.463	0.242	0.779	2.271
0.454	6.635	0.327	0.476	0.707	0.408		0.273	5.998	0.213	0.291	0.453	6.482		1	5.09	1.354	0.806	1.34	1.726
0.364	4.726	0.809	4.195	1.554	0.545		1.545	8.816	0.28	0.413	0.338	5.52		1.272	2.545	1.217	0.896	0.5	0.791
0.636	2.272	0.557	0.479	0.699	0.519		0.273	0.727	0.373	3.378	0.781	1.003		1.272	3.726	0.775	1.597	1.249	1.016
0.364	4.272	0.809	0.455	0.667	0.848		1.545	1.091	1.357	2.23	0.526	1.832		0.364	1	1.04	4.05	0.759	2.298
0.273	2.363	0.624	3.178	0.326	2.681		3.272	2.454	0.336	2.193	0.898	0.369		1	0.636	0.821	0.743	1.48	1.237
0.636	2.181	0.227	1.911	0.514	1.749		0.273	0.909	0.325	0.605	0.997	3.05		0.545	1.363	0.673	0.35	0.973	0.677
0.273	1.727	0.536	0.365	0.734	1.887		0.545	1.272	0.692	0.695	0.48	6.302		1	1.727	3.429	1.224	1.373	2.156
0.909	2.363	0.544	0.467	1.681	0.435		0.364	1.636	1.611	2.832	0.498	4.31		0.273	0.636	0.278	0.875	0.213	2.677
0.545	2.272	0.514		0.566	0.881		1.182	3.181	1.052	1.894	1.148	3.087		0.909	1.909	0.988	1.157	0.633	0.955
0.818	1.182	0.504		0.803	1.473		0.454	9.907	0.677	2.824	0.611	0.415		0.909	0.273	0.901	0.447	0.806	1.358
0.636	3.817	0.778		0.275	1.266		1.091	1.272	0.298	0.395	0.753	1.436		0.454	0.364	0.686	1.426	1.555	6.186
0.636	2.908	0.826		0.339	0.594		0.364	0.454	0.91	0.748	1.989	1.208		1.091	0.545	0.522	1.224	0.716	0.856
0.273	1	0.703		0.609	3.072		1	1.182	1.433	1.132	0.29	4.606		0.818	0.454	1.55	1.776	1.29	0.413
1	1.091	0.354		0.211	1.533		0.909	0.364	0.549	9.534	0.35	1.57		0.636	0.818	1.005	2.538	0.419	0.567
0.454	0.545	0.28		0.835	0.43		0.818	0.273	0.76	1.841	1.081	1.85		0.727	4.272	1.04	0.216	0.81	0.567
0.273	8.543	0.446		0.394	3.936		0.364	0.273	0.656	0.22	0.422	0.315		0.636	2.363	0.273	3.126	0.583	0.8
0.727	1.818	0.363		0.466	3.394		1.545	1.818	1.173	8.529	0.866	0.325		0.545	0.364	0.731	2.257	0.494	2.898
0.454	0.909	0.404		0.368	2.133		0.909	1.272	1.118	7.403	0.54	2.997		0.364	0.364	1.546	1.052	0.42	1.448
0.727	5.544	0.709		0.288	2.414		0.727	6.18	0.393	0.908	1.126	0.748		1.091	2.09	1.55	1.75	0.985	0.29
1.182	1.363	0.369		0.4	2.352		0.273	0.273	1.973	6.29	0.884	4.796		0.727	0.364	0.608	1.666	1.597	0.38
0.545	0.364	0.536		0.669	1.387		0.454	6.453	1.104	3.851	1.102	5.511		0.818	0.454	0.428	6.189	0.327	2.97
0.545	0.273	0.387		0.901	3.546		1.545	2.363	0.545	3.459	0.497	2.917		0.364	2.454	1.916	0.344	0.698	1.528
0.364	1.091	0.546		0.614	0.206		0.454	1.727	1.634	0.903	0.347	5.959		1.545	1.909	0.25	3.19	1.5	0.723
0.364	2.818	0.452		0.793	0.557		0.364	5.817	1.399	0.641	0.555	7.754		0.818	1.727	0.549	1.483	0.533	4.384
0.636	1.636	0.436		0.885	2.484		0.454	0.364	0.216	0.383	1.027	0.496		0.909	1	0.209	0.398	0.754	0.424
0.818	6.635			0.532	6.663		0.364	4.726	0.251	5.933	0.477	2.482		1.272	1.363	0.84	0.454	1.262	2.939
0.454	2.727			0.349	0.381		1.272	5.271	0.52	0.805	1.523	1.436		1.454	0.273	0.435	2.378	0.761	5.063
1.091	2.454			0.279	0.279		0.454	4.999	0.47	0.877	0.621	0.762		1.727	1.272	1.33	1.87	0.297	0.947
	1.454			0.609	2.598		1	2.181	0.52	8.078	1.225	0.365		0.545	1.182	1.265	1.959	0.658	0.327
	1.182			0.667	0.422		0.727	1.182	0.295	1.03	0.308	10.729		0.909	1.818	0.444	1.871	1.174	2.338
	3.908			0.338	0.9		0.727	0.545	0.59	11.337	0.914	0.386		1	1.363	0.301	0.404	0.459	1.114
	2.545			0.288	1.111		0.727	0.909	0.396	0.389	0.264	0.675		0.545	6.998	1.332	0.33	0.912	1.92
	0.364			0.533	4.143		0.454	0.273	0.884	0.41	0.814	0.246		0.818	3.999	0.78	2.927	1.001	0.652
	0.818				0.864		0.727	5.998	0.41	1.419	0.307	1.52		1.091	4.544	1.003	0.531	0.348	3.399
	4.09				2.892		0.273	1.727	1.216	0.443	0.62	8.828		1.272	2.545	1.152	0.353	0.775	2.404
	1.363				1.369		0.545	1.182	0.369	0.41	0.73	10.978		0.818	0.727	0.452	0.993	0.549	0.217
	2.908				2.675		0.545	0.636	1.681	1.849	0.379	0.779		0.364	0.273	0.863	3.236	1.358	2.916
	0.364				1.524		0.454	6.635	0.332	0.892	0.907	0.735		0.818	0.818	1.434	1.797	0.957	1.507
	0.454				0.343		1.091	1.727	0.295	0.244	0.34	0.764		0.545	0.545	0.824	0.356	0.887	3.057
					7.717		1.363	0.727	0.241	3.634	0.425	3.515		0.818	6.271	0.699	1.761	1.473	1.82
					1.349		1.545	2.727	1.371	6.688	0.579	1.427		0.545	1.091	0.692	2.211	0.567	1.342
					1.893		2.272	5.544	0.586	0.31	0.605	2.91		0.454	1	1.041	0.787	0.816	2.711
					0.446		1.091	2.908	1.566	0.319	1.22	4.407		1.091	1.182	1.008	0.828	1.004	0.284
					1.375		0.818	0.636	0.52	0.366	0.306	3.711		0.636	0.273	1.905	2.1	0.761	0.242
							0.454	1.182	0.998	0.746	0.334	1.869		0.364	1.363	0.289	0.513	0.739	0.484
							2.817	1	0.447	5.138	0.573	0.627		1.272	0.727	1.025	2.067	0.738	5.255
							0.727	2.09	0.296	7.592	2.812	4.985		0.545	2.454	0.599	2.438	1.703	1.781
							0.273	0.273	1.774	1.599	1.113	0.592		1.182	0.545	1.042	1.183	0.291	3.307
							3.272	3.09	1.449	3.556	1.336	0.289		1.727	2.908	0.549	0.291	0.603	1.858
							0.636	0.545	1.715	8.003	0.448	0.699		0.818	2.818	0.519	1.632	1.087	0.826
							0.545	2.636	0.925	1.592	1.007	0.41		0.727	1.363	1.126	2.381	0.85	1.631
							0.273	3.545	0.799	0.888	3.026	0.229		0.545	4.726	0.884	3.062	0.965	1.016
							0.636	2.727	1.073	8.898	0.438	1.34		0.454	1.091	0.839	4.091	0.342	0.965
							1.182	2.545	3.232	1.916	3.805	3.285		0.454	3.908	0.517	0.787	1.107	0.416
							0.636	1.999	0.527	2.444	0.8	0.738		0.273	3.09	0.608	1.192	0.224	1.748
							0.727	1.727	0.819	12.361	2.558	2.104		0.727	0.454	1.229	1.478	0.744	1.267
							0.818	2.454	0.341	0.251	0.244	7.186		1.091	3.726	0.205	0.525	2.334	1.862
							0.273	0.636	0.69	1.625	0.679	0.846		1.454	0.454	0.507	5.002	0.631	0.301
							0.364	3.635	0.99	0.301	0.361	0.76		1	0.818	0.72	1.684	1.128	4.063
							0.454	0.545	0.311	1.019	1.083	1.597		0.273	3.817	0.859	2.142	0.418	1.676
							1.091	0.909	0.947	1.1	0.763	0.476		0.545	1.454	0.74	1.126	1.119	0.436
							0.273	1.727	0.447	2.952	0.831	2.108		0.454	0.454	0.631	4.531	0.329	2.282
							0.909	1	2.207	1.815	0.426	4.061		0.364	1.363	0.606	4.119	1.168	0.434
							0.364	1.182	0.76	5.868	0.628	1.599		1	3.545	0.801	6.229	1.08	2.145
							0.636	0.545	1.162	1.104	0.395	1.04		0.545	0.364	1.294	0.751	1.577	0.231
							0.636	5.18	0.483	0.234	0.438	7.688		1.091	1.454	1.102	0.708	0.724	1.554
							0.273	0.364	0.838	1.875	0.287	3.985		0.273	1	0.76	1.169	2.625	0.354
							1.545	1.182	0.309	0.842	0.285	0.298		0.909	1.909	0.704	3.167	0.698	0.763
							2.908	0.273	0.544	4.696	0.312	8.511		1	1.909	1.379	1.05	0.835	1.224
							0.727	4.272	0.515	7.666	0.369	2.938		0.909	0.636	0.936	2.362	0.605	1.041
							1.091	0.545	0.69	1.378	0.295	1.434		1.182	0.727	0.492	1.476	0.775	1.798
							1.091	0.727	0.532	0.602	1.579	0.449		0.727	3.09	0.305	1.83	0.258	1.902
							0.454	2.636	0.348	0.519	3.406	0.716		0.273	2	0.234	2.383	0.402	3.751
							0.818	0.364	0.937	3.446	0.892	3.263		1.272	3.181	1.029	1.381	1.506	1.124
							0.364	0.454	0.648	3.083	0.448	0.291		0.636	0.364	1.154	1.755	1.3	4.41
							1.182	4.544	0.87	6.044	0.879	0.524		1.091	2.09	1.141	0.774	0.394	1.679
							0.273	0.273	0.274	3.91	1.891	0.308		1.636	1.272		1.699	1.414	2.174
							0.273	2.181	0.24	2.109	0.769	0.431		1.182	2.545		0.409	1.355	2.803
							0.727	0.727	0.561	0.205	1.44	2.22		1	1.182		1.701	0.901	0.532
							0.545	3.726	0.438	0.571	1.004	0.945		0.727	4.181		2.756	0.411	4.337
							0.454	6.089	0.659	0.42	3.066	0.727		0.818	2.363		0.564	0.692	7.624
							1	3.726	0.794	0.37	0.304	0.342		0.727			0.243	0.294	2.223
							0.545	0.818	0.695	0.298	0.443	1.427		0.818			0.59	1.112	1.604
							0.273	1.182	0.399	1.204	0.207	0.741		1.272			0.301	0.999	0.295
							0.364	8.907	0.548	0.859	2.3	1.733		0.636			5.523	0.846	1.565
							0.454	5.544	0.286	1.331	0.397	2.535		1.182			0.356	0.963	0.32
							0.454	1.182	0.267	6.167	1.755	1.852		0.545			2.683	0.838	4.104
							4.272	0.545	0.58	0.283	0.824	4.201		0.818			0.612		2.749
							0.273	0.273	0.313	4.286	0.779	4.57		1.363			1.312		0.537
							0.364	6.271	0.535	3.875	1.265	2.383		0.636			0.693		0.485
							0.636	0.273	1.258	4.6	0.383	1.119		1.272			1.201		3.175
							0.727	0.364	0.87	8.673	0.462	4.832		1.272			1.407		0.285
							0.545	3.726	0.92	4.789	1.031	3.698		1			0.85		4.004
							0.364	7.816	0.786	1.322	0.211	1.541		1.909			4.914		0.781
							1.182	0.636	0.562	2.908	0.309	6.729		1			1.612		1.501
							1.545	1.818	0.226	2.802	0.301	0.874		0.909			2.313		1.181
							0.818	2.181	0.565	1.487	0.442	1.922		1			0.83		3.298
							0.727	2.999	0.233	0.291	0.616	0.329		0.727			0.901		0.531
							0.273	1.545	0.241	0.521	0.303	6.992		1.272			1.15		0.388
							0.454	2.636	0.296	0.283	1.387	0.309		0.727			2.975		1.43
							0.545	0.909	0.566	10.806	0.377	2.185		1.363			3.684		4.248
							0.636	3.363	0.756	3.525	1.399	2.161		1.363			0.559		3.133
							0.454	2.454	0.327	5.198	1.217	1.572		0.545			2.232		0.853
							0.364	2.181	0.234	8.579	0.974	7.549		0.636			2.401		0.527
							0.364	1.182	0.571	2.1	1.117	3.578		0.909			0.985		0.755
							0.364	3.454	0.39	0.764	0.244	0.49		1.272			0.263		0.812
							0.818	0.909	3.16	3.149	0.466	5.142		1.454			1.185
							0.545	0.545	0.829	1.866	0.808	2.281		1.727			1.536
							0.454	0.727	0.494	4.427	1.056	1.124		1.182			1.535
							0.636	0.273	0.653	3.767	0.377	0.337		0.727			0.329
							0.727	0.273	1.222	4.918	1.004	0.412		1.272			1.726
							0.727	5.18	0.529	6.214	0.27	2.724		0.636			2.549
							0.273	2.272	0.766	1.245	1.207	1.42		0.818			3.39
							2.727	3.181	0.376	0.535	1.293	4.966		0.909			0.467
							0.364	1.636	1.807	0.325	0.519	0.833		0.273			1.593
							0.636	7.544	0.526	4.604	0.552	1.126		1.272			0.578
							1.272	5.635	0.741	0.546	1.206	5.894		1.091			2.203
							0.727	7.271	1.4	3.152	0.849	3.776		2.817			3.694
							0.273	1.363	0.576	1.709	0.927	1.445		0.636			0.223
							0.364	3.817	1.433	4.502	0.352	0.332		0.909			0.57
							0.273	4.272	0.261	3.932	1.088	6.109		1.182			2.21
							0.364	5.09	0.209	2.921	0.286	1.046		1.272			3.376
							1.091	0.636	1.227	0.705	0.227	1.82		1			1.213
							0.364	4.726	1.034	2.914	0.841	4.993		1.363			0.616
							0.273	2.545	1.803	0.879	0.665	4.816		0.545			1.546
							0.545	10.997	0.236	4.556	0.44	5.174		0.273			4.045
							0.273	0.273	0.596	2.629	1.625	2.048		1.182			0.612
							0.364	4.726	1.177	0.24	0.599	3.238		1.272			4.357
							0.364	7.271	0.643	0.337	0.649	2.344		0.636			1.962
							0.818	1.545	0.646	0.557	0.35	7.077		0.545			1.593
							0.545	4.272	0.729	0.3	0.993	0.393		0.727			1.585
							0.818	0.364	1.817	10.073	0.301	1.042		0.909			2.103
							0.273	5.453	0.574	2.508	0.562	6.698		1.272			0.238
							1.636	0.364	0.624	0.927	0.542	2.075		0.364			1.078
							0.364	5.362	1.721	7.524	0.436	0.28		0.273			0.304
							0.545	2.181	0.457	1.889	1.021	4.008					1.108
							0.273	0.273	0.631	0.787	0.65	5.865
							0.273	0.364	0.504	0.977	0.926	2.239
							0.545	4.363	0.606	3.412	0.566	0.314
							0.364	8.361	0.258	1.944	0.32	2.726
							1.545	0.364	0.449	0.349	0.76	0.335
							0.818	4.272	0.946	2.887	0.806	0.492
							0.364	7.634	0.338	4.978	1.218	1.143
							0.818	0.727	0.762	2.602	0.24	1.47
							0.545	0.273	0.775	0.406	0.247	2.583
							1.182	3.908	1.037	0.275	1.304	2.148
							0.818	10.179	0.724	0.508	0.62	0.294
							0.545	3.272	0.973	1.719	0.385	0.58
							0.909	8.18	0.565	2.542	1.332	7.19
							0.364	1.727	0.553	1.77	0.731	2.78
							0.454	0.454	0.622	0.373	0.217	5.082
							0.364	0.818	0.777	6.543	0.679	1.009
							0.364	0.273	0.883	0.42	0.582	3.677
							3.726	2.454	1.243	0.336	0.758	3.345
							1.182	0.909	0.579	1.831	1.9	2.044
							1.182	4.363	0.592	2.947	0.525	2.105
							0.273	0.636	0.612	0.41	0.609	4.713
							1.272	0.273	1.248	2.613	0.506	4.06
							0.545	0.364	1.44	0.226	0.684	6.638
							0.454	0.364	0.571	2.124	0.535	2.606
							0.273	1.182	0.262	0.756	0.666	0.3
							0.273	6.544	0.332	0.592	0.408	8.39
							0.818	0.454	1.082	5.336	0.419	2.158
							0.545	1.999	0.823	2.424	1.136	0.684
							1.363	1.091	0.328	0.325	1.15	7.165
							0.364	2.817	0.825	0.864	0.312	0.234
							0.818	2.181	0.946	2.033	0.293	0.747
							1.182	7.725	0.515	4.803	1.64	2.542
							1	0.636	0.306	0.321	0.248	1.307
							0.909	3.272	2.857	0.315	0.251	3.31
							0.636	2.454	0.356	0.496	0.438	2.699
							1.182	2.636	0.624	4.817	0.244	2.432
							0.454	0.273	0.739	7.292	1.171	0.253
							1	2.545	0.225	9.867	0.3	6.99
							1.727	0.727	0.678	0.922	0.951	1.405
							0.909	2.636	1.617	1.384	0.796	1.34
							0.727	7.453	0.326	5.471	0.99	0.38
							0.273	5.726	0.334	0.877	0.486	1.121
							1	8.271	0.563	0.316		5.889
							0.454	1.182	0.455	5.096		4.622
							0.545	1.091	0.367	2.972		0.329
							1.182	0.364	0.749	3.8		2.163
							0.454	0.273	0.833	1.595		4.318
							0.727	1.636	0.889	7.106		0.375
							0.273	0.727	0.318	1.416		6.228
							1.363	6.089	1.628	2.88		4.009
							0.727	1.182	0.384	1.597		3.458
							1.454	1.727	1.039	6.958		1.266
							0.273	2.272	3.149	1.089		1.108
							1	0.273	1.226	0.42		1.69
							0.636	3.181	0.271	0.579		6.952
							0.273	0.273	0.317	3.978		0.441
							0.364	2.999	1.355	0.408		3.155
							0.727	5.726	1.127	1.173		3.22
							0.545	6.998	2.859	0.237		1.045
							0.636		1.73	1.464		5.73
							0.727		0.53	1.95		2.585
							1.363		0.337	2.104		5.596
							0.818		0.889	4.021		6.095
							0.273		1.192	0.556		6.596
							0.273		0.336	0.613
							0.636		0.894	2.493
							0.727		0.288	9.267
							0.364		0.377	0.676
							0.273		1.106	4.612
							0.545		0.234	1.324
							0.636		0.548	0.663
							0.545		0.206	7.418
							0.364		0.861	4.522
							0.636		0.288	0.878
							0.273		0.53	0.913
							0.545		0.916	1.485
							0.545		0.523	0.32
							0.454		0.617	6.668
							0.364		0.277	0.775
							0.545		0.243	1.011
							1.454		1.327	1.831
							1.818		0.22	9.099
							0.454		0.786	1.789
							0.818		0.367	4.542
							0.727		0.891	1.343
							0.545		0.921	6.362
							1.091		0.81	0.228
							0.909		0.683	1.348
							1		0.554	1.885
							0.909		0.869	1.407
							1.091		0.819	1.459
							0.727		0.349	1.598
							0.545		0.284	1.619
							0.273		0.394	9.342
							0.273		0.645	6.913
							1.091		0.616	0.424
							1		0.386	2.699
							0.909		3.64	2.776
							0.545		0.609	5.273
							0.364		0.823	7.457
							0.545		0.895	0.287
							2		0.316	0.212
							0.818		0.606	0.643
							0.454		1.464	4.894
									0.477	2.941
									0.953	2.095
									0.935	2.168
									1.648	2.937
									0.377	5.527
									0.264
									1.133
									0.412
									0.565
									0.444
									0.734
									0.971
									1.339
									0.359
									0.642
									0.267
									0.357
									0.223
									0.672
									0.793
									0.511
									0.494
									0.792
									0.888
									0.863
									0.448
									0.563
									0.683
									1.174
									1.319
									0.57
									0.364
									0.296
									0.289
									0.318
									2.071
									0.358
									1.445
									0.781
									0.516
									0.49
									0.244
									0.905
									1.121
									0.258
									1.158
									1.382
									0.223
									0.473
									0.815
									0.972
									0.332
									0.634
									0.516
									0.343
									0.692
									0.38
									1.374
									1.313
									0.768
									1.349
									0.836
									0.668
									0.662
									0.254
									0.945
									0.42
									1
									0.896
									0.877
									0.292
									0.265
									1.375
									0.272
									0.965
									1.266
									0.56
									0.625
									0.277
									1.126
									0.587
									0.35
									0.836
									0.924
									3.501
									0.87
									0.367
									0.598
									1.353
									0.327
									0.394
									0.689
									0.671
									0.999
									0.453
									0.543

## Sheet: Fig. 1f
Fig. 1f: Foci density, defined as the mean number of neighboring foci within a 20 μm diameter area.
	Cassini Replicate 1	Cassini Replicate 2	Cassini Replicate 3	HCR Replicate 1	HCR Replicate 2	HCR Replicate 3
Wfs1_CA2-3	2.79	1.94	3.78	3.14	3.78	4.34
Cux2		7.8	9.53	9.7	10.18	15.98
Slc17a7_CA-lateral	6.91	7.22	9.02	9.84	10.96	13.7
Gfap	11.7	9.04	17.83	8.3	19.69	21.03
Rbfox3	20.33	15.48	21.54	21.33	18.94	20.13
Prox1	21.04	19.48	21.89	27.64	31.73	24.94
Wfs1_CA1	27.83	28.68	34.74	24.7	30.87	32.35
Slc17a7_CA-medial	34.19	24.34	29.3	39.6	37.09	36.46

## Sheet: Supp. Fig. 1c
Supp. Fig 1c:Number of foci in selected areas across successive rounds of hybridization and stripping
Round	Rbfox3	Wfs1	Lamp5
1	2123	1188	817
2	2123	1178	826
3	2130	1177	810
4	2108	1199	819
5	2121	1189	827
6	2134	1176	829
7	2105	1202	817
8	2142	1190	817
9	2104	1190	824
10	2102	1175	819
11	2102	1189	815

## Sheet: Supp. Fig. 3a
Supp. Fig. 3a:Fo reach condition the % of rentention of treatment is measured using Bio Analyzer quantification
Probe Hybridization	Ligation	RCA	2nd Fixation	% of retension
"+"	"+"	"+"	"+"	76.2
"+"	"+"	"+"	"+"	61.9
"+"	"+"	"+"	"+"	72.1
"+"	"+"	"+"	"-"	12.6
"+"	"+"	"+"	"-"	12
"+"	"+"	"+"	"-"	11.3
"+"	"+"	"-"	"-"	13
"+"	"+"	"-"	"-"	11.8
"+"	"+"	"-"	"-"	11.3
"+"	"-"	"-"	"-"	12.2
"+"	"-"	"-"	"-"	12.1
"+"	"-"	"-"	"-"	17.9

## Sheet: Supp. Fig 5
Supp. Fig. 5: Total microscope signal (a.u.) for each ROI
GFAP				NeuN
	Sum per roi				Sum per roi
ROI	Conjugated	Regular		ROI	Conjugated	Regular
0001-0167	162360	180443		0001-0060	41072.6	43480.6
0002-0174	193996	223572		0002-0054	41975.1	55051.4
0003-0047	43841.5	57767.4		0003-0099	164322	188561
0004-0119	130322	144399		0004-0101	130026	168075
0005-0052	38968	45380.6		0005-0155	598413	854379
0006-0171	233502	236461		0006-0163	190943	225516
0007-0043	67365.8	75145.2		0007-0107	281969	349151
0008-0127	102419	113711		0008-0119	108235	115356
0009-0056	44836.3	46393.5		0009-0040	10760	14279.7
0010-0094	49579.7	39750.2		0010-0104	48788.9	58151.4
0011-0030	42882.5	25509.5		0011-0113	41723.7	53701.1
0012-0072	49020.9	31386.5		0012-0246	137526	162717
0013-0024	14864.6	5033.54		0013-0215	209877	264480
0014-0029	18618.2	6398.77		0014-0222	186051	257124
0015-0043	17624.3	4594.46		0015-0147	52310.3	57053.1
0016-0041	8479.08	5288.92		0016-0256	114202	146639
0017-0058	15912.9	9777.85		0017-0139	33638.6	44058.9
0018-0187	145798	172215		0018-0310	143297	199714
0019-0056	15238.2	8925.85		0019-0170	16165.4	23446.3
0020-0095	25747.7	17706.5		0020-0213	51616.9	65713.7
0021-0096	67232.3	29444.9		0021-0271	149264	186387
0022-0104	43485.5	26300		0022-0197	23778.9	33237.4
0023-0109	22944.6	11217.5		0023-0190	12231.7	17246.6
0024-0124	30864	10086.8		0024-0231	24577.1	30271.4
0025-0167	46523.4	54037.8		0025-0221	33084.3	42944
0026-0283	137246	146166		0026-0310	100980	133877
0027-0117	21279.1	12905.2		0027-0233	32806.6	46424.3
0028-0193	71346.8	45157.8		0028-0294	54426	73261.1
0029-0143	15700	7840		0029-0324	144799	192764
0030-0167	34882.2	10338.5		0030-0292	79457.7	107974
0031-0163	26805.8	15666.8		0031-0247	39314.3	57703.4
0032-0159	9235.69	3780.62		0032-0229	4182.29	7203.14
0033-0174	29666.8	28529.2		0033-0238	9579.71	10717.7
0034-0191	15104.6	7626.77		0034-0274	34178	45120.9
0035-0202	41406.2	22233.8		0035-0401	165355	224312
0036-0191	14754.2	7287.38		0036-0267	28560.6	37426.9
0037-0223	62500	37560		0037-0370	121839	150503
0038-0179	11899.1	4382.15		0038-0294	32251.1	42597.4
0039-0311	71774.2	71675.1		0039-0435	159163	232127
0040-0284	64746.8	71810.8		0040-0303	37896.9	57909.7
0041-0314	194333	167009		0041-0294	50472.9	61350
0042-0200	17430.5	6242.15		0042-0315	27445.1	49544.9
0043-0226	39242.5	16669.5		0043-0355	79200.6	96488.6
0044-0287	45702.5	34614.5		0044-0340	27208.3	32910
0045-0257	74020.6	43236.9		0045-0308	17258	21253.4
0046-0197	5571.38	1251.38		0046-0424	97500.6	139431
0047-0320	149951	136301		0047-0326	20763.7	30146
0048-0220	13138.5	3841.23		0048-0355	62150.9	91318.6
0049-0303	39402.5	31646.2		0049-0374	43617.4	59553.4
0050-0254	45158.8	22874.8		0050-0350	16735.4	27344.6
0051-0277	41895.7	27389.8		0051-0387	79042.3	119585
0052-0253	10205.2	7056.31		0052-0347	22244.9	29282.6
0053-0343	32791.1	10734.5		0053-0366	36825.4	48841.4
0054-0282	16815.7	4767.69		0054-0426	125464	155177
0055-0302	42300	21682.8		0055-0363	45994.3	61034
0056-0277	7315.38	2396		0056-0421	65983.4	84044.6
0057-0280	12995.4	7177.85		0057-0353	6454.29	7943.14
0058-0336	24262.5	23069.5		0058-0377	27562.6	32998.9
0059-0399	72203.4	48658.2		0059-0413	74001.7	97900
0060-0297	16389.8	3420		0060-0381	28095.7	30244.9
0061-0317	24463.1	10244		0061-0363	1089.71	1720
0062-0301	5121.23	1689.85		0062-0400	20470.9	33964.6
0063-0356	24062.2	29960.6		0063-0375	5352.57	7769.71
0064-0343	30398.2	8170.77		0064-0398	15383.7	25898.9
0065-0365	42061.8	27010.5		0065-0452	41941.7	52227.1
0066-0328	32696.6	17250.5		0066-0431	58469.1	91921.7
0067-0351	29867.1	18188		0067-0408	19342.3	38191.1
0068-0330	37020.6	16796.3		0068-0444	37525.1	49528
0069-0346	19729.8	13914.2		0069-0403	11610.9	17500.9
0070-0397	47523.7	28560.6		0070-0408	16932.9	20944.6
0071-0342	12251.4	11191.1		0071-0474	43924.3	59325.1
0072-0324	16037.8	4661.85		0072-0440	40914.9	55576.3
0073-0331	19028.6	9798.46		0073-0445	37816.6	42894.3
0074-0416	48631.1	27525.5		0074-0441	30442.3	43383.7
0075-0364	30406.5	16229.8		0075-0421	4872	10933.1
0076-0344	13070.2	3071.69		0076-0509	51223.1	71032
0077-0379	18425.5	15140		0077-0452	21734.9	28124.6
0078-0412	55921.5	40628.6		0078-0451	25106.9	33357.1
0079-0388	38270.2	17892.6		0079-0455	31343.4	49011.4
0080-0371	18904.3	7644.62		0080-0472	63742.6	95318.9
0081-0405	34920	19410.5		0081-0475	33861.4	48642.6
0082-0345	3720.31	970.769		0082-0464	17895.1	26881.1
0083-0382	29120.3	11396.6		0083-0468	61184	66540
0084-0354	7655.69	2541.54		0084-0473	52569.1	73182.3
0085-0421	43661.8	18118.5		0085-0503	41528.6	53826.3
0086-0377	37574.8	16191.4		0086-0470	21816.3	39537.1
0087-0419	91066.2	59596		0087-0474	16703.7	20991.1
0088-0378	14675.1	5230.15		0088-0479	39839.7	52195.1
0089-0397	23734.5	10991.7		0089-0476	9911.71	15689.1
0090-0399	30343.1	15787.4		0090-0481	35095.7	35153.4
0091-0383	5647.08	2208.31		0091-0504	29239.1	41212.6
0092-0417	33108.3	10749.2		0092-0478	10919.4	15736.3
0093-0398	6959.08	3621.23		0093-0483	12817.7	21427.4
0094-0397	8472	2549.23		0094-0525	46702.9	65380.6
0095-0431	17266.2	8514.15		0095-0493	15702	23382.6
0096-0412	13671.7	8683.08		0096-0525	53616.6	70039.7
0097-0412	25240.9	11942.5		0097-0475	3442.29	4209.71
0098-0431	28336.6	11481.8		0098-0542	50285.4	72115.7
0099-0408	8451.69	4043.08		0099-0509	17552.9	27632.3
0100-0450	36752.6	21366.5		0100-0505	26009.4	34909.1
0101-0442	24848	9525.54		0101-0498	10076.6	10375.1
0102-0436	32113.5	17375.1		0102-0512	39503.4	58907.4
0103-0411	8149.23	4126.15		0103-0511	14945.4	19865.7
0104-0417	5682.46	2492.31		0104-0518	8716.29	11760
0105-0436	30580.9	15283.7		0105-0545	32347.7	51993.4
0106-0438	23197.5	6297.23		0106-0509	13526.6	20633.1
0107-0503	56164	31858.8		0107-0536	40840	59297.1
0108-0438	13106.8	6415.38		0108-0520	21240.3	27456.6
0109-0449	19366.2	8842.46		0109-0535	25032.6	47136
0110-0438	19567.7	5118.77		0110-0533	40339.7	67514.3
0111-0429	11899.4	4188.62		0111-0528	17344.6	26753.1
0112-0427	2798.46	3502.46		0112-0560	61829.4	84715.1
0113-0437	4408.31	1051.69		0113-0533	36836.6	44765.7
0114-0426	5400	4113.54		0114-0532	38406.9	43513.7
0115-0457	41756.9	18109.2		0115-0547	31442.6	49117.7
0116-0448	21635.7	9752.62		0116-0555	40960.9	64410.3
0117-0455	11408	4428.62		0117-0540	15990.3	21074.6
0118-0445	22018.2	9332.92		0118-0534	14455.4	23958
0119-0441	5100	3074.77		0119-0548	33348	46974
0120-0438	8780.92	2365.54		0120-0576	48016.3	62831.1
0121-0459	28531.4	6552		0121-0558	44300.3	57217.4
0122-0445	10330.2	4066.46		0122-0572	50419.7	74063.7
0123-0477	21932.6	11695.4		0123-0546	34008.3	47888.9
0124-0445	5818.46	1126.15		0124-0539	25290.9	26587.4
0125-0479	76742.2	41031.1		0125-0561	26170.3	39314.6
0126-0466	8161.23	4551.08		0126-0549	29093.7	36661.1
0127-0461	11242.8	3570.46		0127-0538	11517.1	14943.1
0128-0459	7024.62	2987.38		0128-0553	17971.4	30233.1
0129-0519	53789.2	37010.8		0129-0553	18490.9	30223.1
0130-0516	79534.5	41017.5		0130-0560	30742.9	36829.1
0131-0498	22538.5	8796.92		0131-0549	15214.6	24534
0132-0490	26944.3	12603.4		0132-0551	17723.1	22299.1
0133-0504	34212	11632		0133-0568	41701.1	51723.1
0134-0535	26538.2	10544.6		0134-0565	22063.7	32278.9
0135-0498	14422.5	7050.77		0135-0558	11060.9	18203.4
0136-0464	3646.15	864.615		0136-0575	22837.1	29850.3
0137-0492	12276.9	6311.38		0137-0568	25603.1	24194.6
0138-0484	11238.5	6358.15		0138-0575	16295.4	25458
0139-0472	8024.92	4706.46		0139-0595	47152.6	72701.7
0140-0486	10876.9	3929.54		0140-0585	15847.4	21037.1
0141-0548	45739.1	19881.5		0141-0585	14977.4	21867.4
0142-0511	21214.2	8037.23		0142-0632	77002.9	104361
0143-0528	50198.2	31953.8		0143-0596	35397.7	45876.9
0144-0481	3252	1286.77		0144-0579	20704.9	32936.9
0145-0518	29435.1	15211.7		0145-0590	16058	21376.6
0146-0477	4348	630.462		0146-0606	22367.7	31204.3
0147-0514	25987.4	17402.2		0147-0588	21010.9	30229.4
0148-0483	4274.15	1106.15		0148-0602	17364.6	18930.6
0149-0504	15461.8	6651.69		0149-0591	12770.6	22647.4
0150-0512	19218.2	8000		0150-0603	37077.1	41475.4
0151-0488	4004.92	1484.62		0151-0601	23917.4	38475.4
0152-0494	10177.2	3446.15		0152-0615	48166.3	67372.9
0153-0484	5430.46	1393.23		0153-0586	7858	12362.9
0154-0508	14044	5848.31		0154-0600	17665.7	21684
0155-0491	3749.23	1592.92		0155-0603	22047.4	33613.4
0156-0483	2924.62	513.538		0156-0588	5241.43	9549.71
0157-0497	7020.31	1987.08		0157-0609	32334.3	34241.7
0158-0566	53978.5	21916.9		0158-0618	36245.7	36706.6
0159-0500	18498.8	8818.77		0159-0604	23653.7	27293.1
0160-0497	7633.23	4140.92		0160-0640	63059.1	96128.9
0161-0503	7185.23	2260		0161-0613	22580.6	33432
0162-0523	31892.3	10703.7		0162-0607	19747.7	31223.7
0163-0508	15948.6	8135.08		0163-0602	40845.7	53627.4
0164-0505	3104.92	1973.23		0164-0597	11208	15343.4
0165-0530	13496.9	4488		0165-0623	35196.9	48356
0166-0543	13029.8	17763.1		0166-0596	12740.6	15824.9
0167-0508	7156.92	2007.69		0167-0613	27460.3	37639.4
0168-0504	4728.92	2218.15		0168-0623	22587.7	31834.9
0169-0519	2751.38	1602.77		0169-0625	20358.9	38400.3
0170-0513	7212.92	2891.38		0170-0617	16038.9	31846.6
0171-0553	22116.9	11280.9		0171-0618	19346.6	23528
0172-0541	15054.5	7202.77		0172-0623	17559.1	25031.4
0173-0545	43407.1	17656.9		0173-0625	37334	39770.6
0174-0527	10235.1	5992.31		0174-0626	16312.6	20830
0175-0526	11168.9	7672		0175-0634	40144	53106.6
0176-0538	12548.3	6391.69		0176-0601	9943.43	11327.1
0177-0555	21263.4	10846.8		0177-0625	23004.9	30587.7
0178-0529	14545.2	5862.15		0178-0626	18495.4	30060.6
0179-0534	19063.4	10288.9		0179-0627	41091.1	50190.6
0180-0555	39076.6	21351.7		0180-0616	11017.1	14484.3
0181-0554	30108	10729.2		0181-0630	15300.6	25393.1
0182-0543	8465.23	4850.15		0182-0630	16407.4	25189.1
0183-0554	31182.8	10084.9		0183-0616	10722.6	14960.3
0184-0548	15021.2	5060.62		0184-0633	23332	20517.4
0185-0562	46798.5	27046.8		0185-0631	13871.7	20703.7
0186-0546	10905.5	3324.92		0186-0627	22616.3	31740.6
0187-0565	21664.9	6736.92		0187-0650	46272	52507.4
0188-0558	21879.7	11737.2		0188-0643	21091.1	32646.9
0189-0544	6157.54	2382.15		0189-0668	71246.6	90552.6
0190-0549	11009.5	4257.54		0190-0627	9236.29	11476.6
0191-0554	17337.8	8445.23		0191-0655	32842.9	54159.1
0192-0556	24206.2	15531.7		0192-0630	21355.7	27790.9
0193-0582	32628	12725.8		0193-0660	72828	83202.6
0194-0597	45377.8	18635.4		0194-0648	19966	20155.4
0195-0561	5186.77	2117.85		0195-0637	16384.3	17044.3
0196-0578	14174.2	6810.77		0196-0629	7066.86	9382.57
0197-0555	2630.15	1832.92		0197-0636	24090.3	32422.9
0198-0559	4906.46	1074.77		0198-0630	3993.14	5396
0199-0581	11180	9204.92		0199-0647	9445.43	17301.4
0200-0564	10155.4	3114.77		0200-0659	33660.9	54748.6
0201-0582	30733.5	14514.5		0201-0662	37529.4	63158.3
0202-0572	3930.46	3544.62		0202-0652	27654.3	39980.9
0203-0572	7508	2012.62		0203-0656	18292.3	23274.6
0204-0589	19048	4587.08		0204-0658	27198.3	33206.9
0205-0577	9597.85	2579.38		0205-0647	8479.71	14829.4
0206-0572	8934.46	4723.08		0206-0649	5784	11247.1
0207-0561	3103.08	952.615		0207-0648	16816.3	17171.4
0208-0574	13667.4	12824.9		0208-0744	40026	63664.6
0209-0572	10882.5	3926.15		0209-0689	79870.3	96373.7
0210-0687	199729	168412		0210-0677	50335.4	62530
0211-0596	26082.2	14240		0211-0674	34041.4	39780.9
0212-0615	21446.8	7039.08		0212-0663	22506	24124.9
0213-0591	11396.6	4372.92		0213-0661	13570.9	18046.3
0214-0578	4364.62	2181.54		0214-0680	32443.7	46173.7
0215-0580	6773.54	5088.62		0215-0699	26285.1	40930.6
0216-0610	18284.9	6704		0216-0694	31391.7	41540
0217-0604	28852.6	8882.77		0217-0705	64191.4	74938.3
0218-0758	121060	114683		0218-0667	16790.6	27410.6
0219-0607	21883.1	7605.85		0219-0685	61561.4	81197.7
0220-0576	2374.77	567.385		0220-0694	80198.9	106193
0221-0603	9837.23	2635.08		0221-0679	34502.9	44400
0222-0650	28733.2	11776.6		0222-0676	33508	34204.6
0223-0609	19299.7	11575.4		0223-0676	13798	14122.3
0224-0609	15143.7	4682.77		0224-0695	78405.7	108206
0225-0601	10909.2	4048.62		0225-0679	26253.1	33249.4
0226-0605	8835.69	3697.85		0226-0707	68324.6	85548
0227-0610	11941.8	4294.46		0227-0691	31845.7	38456.6
0228-0614	12744.6	4773.85		0228-0684	11824.3	20621.7
0229-0626	15030.8	5709.54		0229-0692	45332.6	51104.3
0230-0604	6199.38	4134.46		0230-0681	15843.7	21151.4
0231-0646	35649.5	22447.4		0231-0689	23888	24590.6
0232-0610	13470.5	4560.92		0232-0720	46269.1	63157.7
0233-0631	29853.5	12434.2		0233-0683	9096.86	11859.1
0234-0612	17037.5	7703.08		0234-0696	27593.4	44390.6
0235-0604	5593.85	2800.31		0235-0696	16863.7	31251.7
0236-0629	24347.4	7070.77		0236-0699	28295.4	37423.1
0237-0622	21135.1	10522.8		0237-0708	12268.3	17433.7
0238-0621	15976.9	7009.85		0238-0695	22834.3	22468.9
0239-0619	10119.1	2877.54		0239-0721	55900.9	72159.4
0240-0640	25555.4	12262.8		0240-0698	7994	12898.6
0241-0640	18554.8	8113.54		0241-0711	25694.6	30316.3
0242-0640	21301.2	8760.92		0242-0708	21317.1	28474.3
0243-0646	23327.4	9416		0243-0700	8676.86	12774.3
0244-0629	25125.5	19012.3		0244-0716	25280	30146
0245-0635	16152.6	5775.38		0245-0707	19264.9	20184
0246-0633	13130.5	5418.77		0246-0706	10482.9	10350.9
0247-0626	6329.23	3231.38		0247-0728	68258.6	99366.3
0248-0629	8210.77	4461.85		0248-0732	31534	48080
0249-0653	16720.9	10426.5		0249-0798	42510	58071.4
0250-0626	3339.38	696		0250-0735	25471.7	36017.1
0251-0643	10861.5	3561.85		0251-0730	48861.4	72492.3
0252-0655	27042.2	10005.2		0252-0730	24412.9	37772.9
0253-0635	4670.46	3945.85		0253-0715	4783.43	9138.86
0254-0679	27193.5	11986.5		0254-0706	7938	14570.9
0255-0654	8633.85	3692.31		0255-0726	18686	26966.6
0256-0655	14434.8	4092.92		0256-0759	36164.6	30960
0257-0677	24203.1	10294.8		0257-0758	40918.3	63897.4
0258-0656	17366.8	8397.54		0258-0740	30588.9	34107.7
0259-0638	4114.77	1508.92		0259-0736	25164	39478.6
0260-0646	7536.62	2220		0260-0725	16410.9	19050
0261-0639	3970.46	1732.31		0261-0723	8485.71	13439.1
0262-0653	13262.2	6701.54		0262-0759	55832.9	68582.6
0263-0651	6914.15	1821.54		0263-0741	21335.4	30331.4
0264-0660	18594.5	10076		0264-0728	6390.29	10281.7
0265-0665	10881.2	2350.46		0265-0740	25451.4	33804.9
0266-0663	14881.5	3440.62		0266-0740	12974.9	20269.4
0267-0673	21158.2	17300.9		0267-0750	24116.6	26555.1
0268-0676	40571.1	16619.7		0268-0760	23251.4	24246.6
0269-0650	6878.77	1883.08		0269-0756	18271.7	28399.4
0270-0671	17905.2	5321.23		0270-0762	32948.3	40706.9
0271-0694	49909.2	14042.5		0271-0753	16331.1	26401.4
0272-0656	6356.31	1431.69		0272-0754	39287.7	42215.1
0273-0662	14325.8	5135.08		0273-0785	36781.4	57614.9
0274-0653	4932.31	687.385		0274-0774	29987.7	44155.1
0275-0688	41027.1	21201.8		0275-0764	38805.1	41029.1
0276-0668	10116	2677.54		0276-0744	13451.7	11894
0277-0667	4780.31	1412.92		0277-0754	9133.71	14022.3
0278-0670	7817.85	2497.23		0278-0778	52751.1	76518.3
0279-0701	29306.2	14792.9		0279-0782	35962	43817.1
0280-0684	5252.62	3038.77		0280-0750	10394.3	10118
0281-0682	13781.8	3976.92		0281-0795	47321.1	67165.1
0282-0686	14649.2	4864.31		0282-0783	57302	97509.7
0283-0702	22678.5	7668		0283-0754	5553.71	7556.57
0284-0700	27775.1	8365.23		0284-0782	22809.4	33878.9
0285-0715	54823.1	31372		0285-0771	18982.9	21787.4
0286-0703	39025.8	17089.5		0286-0773	19570.9	31090.3
0287-0677	8367.69	2936.92		0287-0784	25011.4	39606
0288-0681	11115.4	3561.54		0288-0838	110239	141367
0289-0667	2160.92	534.462		0289-0763	16009.1	16496.3
0290-0692	16725.8	5046.46		0290-0766	13408.6	13779.4
0291-0690	17318.5	9505.23		0291-0757	9977.71	10608.3
0292-0689	12593.8	4175.38		0292-0784	21589.7	31208.6
0293-0702	27789.2	9627.38		0293-0786	17956.9	24722.3
0294-0708	23239.7	8134.46		0294-0772	18701.4	25672.9
0295-0701	5726.46	3080.62		0295-0781	20614.3	26035.4
0296-0712	24016.3	9647.38		0296-0793	20793.7	36138.6
0297-0712	13167.1	4711.69		0297-0780	20886	24359.7
0298-0710	8088.62	2845.23		0298-0769	6982	12708
0299-0698	6588	4011.69		0299-0773	4785.43	14084.9
0300-0706	9158.77	2176.31		0300-0778	9991.71	15048.6
0301-0724	19823.7	9412.62		0301-0782	7686.86	12999.7
0302-0730	24160.3	8035.08		0302-0775	7607.71	7488.86
0303-0710	13506.5	5809.85		0303-0778	10622	13804
0304-0713	6765.54	3815.38		0304-0783	13839.1	16035.1
0305-0696	1942.77	654.154		0305-0785	14222.6	21597.4
0306-0714	20824.3	9005.23		0306-0843	67249.1	92848.6
0307-0770	136844	130862		0307-0796	26836.3	32402
0308-0699	1755.38	1757.54		0308-0775	3077.43	6475.43
0309-0720	17703.4	6095.69		0309-0804	16259.4	20566.9
0310-0721	12038.5	8452		0310-0785	19929.1	24110
0311-0724	13077.2	5262.46		0311-0786	8635.43	9495.14
0312-0707	4351.69	1192		0312-0785	9107.14	9717.43
0313-0726	21940	5720.62		0313-0808	43368.3	69556.3
0314-0718	7550.46	2001.23		0314-0796	27225.1	36851.1
0315-0758	29522.5	9822.15		0315-0820	25194.3	47974
0316-0734	40340	12521.8		0316-0802	18973.1	33292
0317-0749	22024.6	10474.5		0317-0784	2264	4537.14
0318-0736	21656.9	7513.23		0318-0800	13740	19262
0319-0724	5028.31	2998.15		0319-0853	43466.9	49439.4
0320-0748	33110.8	9019.38		0320-0804	28759.1	26058.9
0321-0738	10873.8	2784		0321-0798	4290.86	9460.86
0322-0758	16135.7	4999.08		0322-0825	31490.9	43553.1
0323-0728	4575.08	2916		0323-0836	24495.1	31543.1
0324-0739	9228.92	2986.46		0324-0841	58979.4	70480.3
0325-0745	21565.5	6086.77		0325-0828	25077.4	29494.9
0326-0734	4247.38	1578.77		0326-0874	41678.3	49135.1
0327-0738	5147.08	2393.85		0327-0870	60177.1	66014
0328-0753	18667.1	7728.62		0328-0811	15134.3	20204.3
0329-0745	10693.2	2551.38		0329-0825	20348.6	28083.1
0330-0743	11494.2	1750.46		0330-0825	12472.9	15662
0331-0747	9351.08	3433.85		0331-0828	40664.9	49838
0332-0786	64052	36333.2		0332-0817	20416.9	22458.6
0333-0769	16172.6	6549.54		0333-0827	13094.3	17031.4
0334-0764	7568.92	4246.15		0334-0827	17873.4	27358.9
0335-0803	68906.2	27062.8		0335-0806	5106.86	6957.43
0336-0770	17256.3	7954.46		0336-0819	13318	16770.9
0337-0762	8822.15	1491.08		0337-0867	37830.9	37330.9
0338-0767	8999.69	4392		0338-0821	14439.4	19310.9
0339-0776	14273.8	4239.38		0339-0815	4866.86	7900.86
0340-0769	13150.5	4036.92		0340-0955	163465	220606
0341-0776	13715.7	4808.62		0341-0808	7000.86	8556.86
0342-0783	14741.2	5651.69		0342-0860	49273.1	64150.6
0343-0770	12101.5	3620.92		0343-0810	5485.14	2574.29
0344-0769	15588.3	5681.85		0344-0832	18094.6	28111.1
0345-0769	21648.9	6460.92		0345-0822	16868.9	14734.6
0346-0801	38070.2	24421.8		0346-0832	11823.4	16038
0347-0792	36406.8	18436.9		0347-0829	10811.1	8646.57
0348-0801	56926.5	36246.8		0348-0908	63832.9	84012.6
0349-0792	27936.9	10944.3		0349-0824	5467.71	6611.14
0350-0805	32598.8	21176		0350-0851	35173.7	46193.1
0351-0779	11796.6	4073.54		0351-0859	24766.6	38676.6
0352-0796	28596.9	16080		0352-0863	25789.4	40109.4
0353-0778	8479.08	2511.38		0353-0873	33432	44827.7
0354-0791	12994.8	3775.08		0354-0859	21912.6	32224.3
0355-0798	18207.1	6503.38		0355-0865	19090.9	17856
0356-0814	37369.5	15744.9		0356-0870	17960.3	25369.1
0357-0769	5200	3203.38		0357-0845	9574.86	14582
0358-0773	6190.46	1678.77		0358-0890	38687.4	50917.1
0359-0781	14928.9	8722.77		0359-0851	18264.3	35476.3
0360-0779	13383.1	8926.15		0360-0904	39992.9	57778.6
0361-0800	26246.8	11658.8		0361-0879	17433.1	25850.9
0362-0770	1171.69	457.538		0362-0919	76106.9	107925
0363-0794	8187.08	5349.54		0363-0886	54284.3	76933.4
0364-0793	15254.5	8248		0364-0890	71534.3	96030.6
0365-0812	15570.8	5172		0365-0875	33263.7	44731.7
0366-0794	9960	2551.38		0366-0883	26332.3	29373.4
0367-0799	28428.9	17119.7		0367-0900	40856	49295.7
0368-0797	4285.23	1252.92		0368-0887	18472	36150
0369-0790	2187.69	652.923		0369-0969	170559	239385
0370-0834	30702.5	10924.3		0370-0890	34844	55782.3
0371-0795	9266.77	5174.77		0371-0871	6492.29	9968
0372-0843	35215.7	15539.1		0372-0976	157406	189177
0373-0824	30887.1	14772		0373-0860	4201.14	5618.57
0374-0821	14584.9	6371.38		0374-0917	18716.6	26049.7
0375-0815	17016	8076.31		0375-0894	31974.3	46548.3
0376-0970	140891	137936		0376-0882	11934.9	17385.1
0377-0839	33264.9	13017.8		0377-0919	55242	75407.1
0378-0904	74667.7	102869		0378-0902	15172.9	18106.9
0379-0823	3964	3545.23		0379-1010	155787	219006
0380-0825	21073.2	12818.8		0380-0990	221959	295977
0381-0863	34800	17784.6		0381-0931	24071.4	31821.7
0382-0874	65853.2	56249.5		0382-0921	4501.71	6897.14
0383-0882	84564.3	71205.5		0383-0923	6092.57	7758
0384-0820	4450.15	745.846		0384-1004	120004	184742
0385-0835	12815.1	5934.15		0385-0971	54630.6	76796.9
0386-0856	27489.2	16955.7		0386-0950	10760.3	15564.6
0387-0827	5596.31	2193.54		0387-0949	32502.3	51725.7
0388-0853	40036.9	16642.5		0388-0951	41972.9	49601.1
0389-0857	12049.8	8272.31		0389-0962	34514.9	51780.9
0390-0854	18285.8	7301.23		0390-1004	66633.7	99797.1
0391-0898	20686.5	13267.4		0391-1049	127121	162952
0392-0894	40185.5	30379.4		0392-0957	15162	19009.4
0393-0848	4867.38	5343.38		0393-0948	4177.14	3772.86
0394-0845	7994.15	2876		0394-0954	7501.71	7088.57
0395-0855	5036.62	1713.23		0395-1025	50164.3	65343.7
0396-0870	34260.6	27794.2		0396-0969	8260.29	10869.7
0397-0852	3086.46	1446.46		0397-1008	37255.7	50691.4
0398-0861	13744.9	8403.38		0398-0982	6790.86	9119.14
0399-0896	44890.5	18732.9		0399-0976	4051.43	7626.29
0400-0875	17145.2	9669.85		0400-1171	173996	257575
0401-0881	17487.1	13308		0401-0986	6610.29	10860.3
0402-0859	7320.62	2121.85		0402-1004	23797.4	33577.4
0403-0888	38221.5	12036.9		0403-1020	28764	37987.7
0404-0859	7460.62	2434.77		0404-1021	16684.6	21095.1
0405-0909	70981.8	60271.4		0405-1027	48142.6	64248.3
0406-0911	159664	102042		0406-1013	23079.1	37918.9
0407-0876	23812.6	8666.46		0407-1009	20047.7	21438
0408-0903	22382.2	11639.7		0408-1031	58762.9	73202.3
0409-0872	7331.38	5159.69		0409-1029	12849.7	19702
0410-0925	34268	25735.4		0410-1133	236263	315104
0411-0904	10117.5	8315.38		0411-1023	7830.57	10951.1
0412-0903	23095.1	12803.4		0412-1056	16303.4	25180.3
0413-0891	14400.6	8711.08		0413-1045	7595.71	10488
0414-0892	3852.62	1899.38		0414-1023	4309.14	9008.57
0415-0913	22338.5	14332.3		0415-1066	41506.9	56686
0416-0929	45971.7	41392		0416-1104	45974	72619.1
0417-0898	9765.54	3138.77		0417-1055	14846.6	24258.6
0418-0910	27092.6	19960.3		0418-1061	20808.9	27762.6
0419-0940	42379.7	21679.7		0419-1050	12250.9	23502.9
0420-0915	37056.6	14686.2		0420-1058	10708.3	24206.6
0421-0956	37090.5	37994.5		0421-1154	141459	209959
0422-0926	27709.8	9395.38		0422-1066	10876.6	14503.4
0423-1013	62627.7	79556		0423-1070	16884	21622
0424-0967	31148.9	39762.5		0424-1104	57122	74111.1
0425-0921	7736.92	5829.23		0425-1078	13703.4	22651.4
0426-1010	41685.5	36697.8		0426-1286	402582	507063
0427-0946	30297.8	7342.15		0427-1104	16046.9	20605.1
0428-0964	13608.3	15717.5		0428-1099	25635.4	27183.4
0429-0931	4243.69	1572.62		0429-1111	20304.3	31057.4
0430-0961	13378.5	12705.2		0430-1094	13871.1	17984.6
0431-0948	21289.2	14496.3		0431-1116	15332.9	25915.1
0432-1059	132596	121525		0432-1111	20222.9	25754.6
0433-0967	30682.2	11554.5		0433-1104	13315.4	20469.1
0434-0966	13237.8	6503.38		0434-1250	357013	524381
0435-0967	24918.8	15057.2		0435-1103	14761.4	19859.7
0436-0954	6349.85	2255.69		0436-1207	277975	380115
0437-0955	12915.4	6699.69		0437-1111	13297.1	21520.6
0438-0981	20712.3	7482.46		0438-1112	10327.4	15041.4
0439-0994	30626.8	18541.2		0439-1137	44412	60983.1
0440-0970	20410.2	8409.85		0440-1155	51037.4	68221.4
0441-1086	71373.2	74245.8		0441-1134	21812	29383.1
0442-0961	7538.46	4301.54		0442-1124	3094.29	3412.29
0443-1050	138463	131927		0443-1134	4812	11489.4
0444-0977	13572.9	3904.62		0444-1171	16643.4	23933.1
0445-0977	12433.2	8439.08		0445-1147	11914.3	13644
0446-0983	6507.08	6124.92		0446-1133	6475.71	5908.57
0447-1022	14312.6	9289.54		0447-1149	6981.14	13286.9
0448-0995	16409.8	5013.54		0448-1153	12225.1	16683.7
0449-1064	172529	143122		0449-1174	37625.1	51183.7
0450-1011	38148	10789.8		0450-1192	29478.3	45918.9
0451-1016	32566.5	41231.4		0451-1160	8798	12398
0452-1020	38177.8	23680.9		0452-1158	20566.9	23572.6
0453-1009	21107.4	5766.46		0453-1210	125489	162027
0454-1026	27624	8511.38		0454-1171	39073.4	43390
0455-0994	1386.77	458.769		0455-1240	140398	176130
0456-1021	22898.5	9116		0456-1165	4609.43	9486.57
0457-1053	18704.3	13483.7		0457-1182	9698.29	19463.1
0458-1023	18798.2	5625.85		0458-1171	7743.14	9677.43
0459-1033	15864.9	8933.54		0459-1238	30462	46053.1
0460-1071	25752.6	30412.6		0460-1184	10916.9	17078.6
0461-1004	2428.62	682.154		0461-1193	31960.3	46713.4
0462-1034	31182.5	11766.8		0462-1207	27345.7	33944.3
0463-1035	25920	7835.38		0463-1193	8519.14	9937.43
0464-1035	18396.3	5972		0464-1190	8810	10202
0465-1021	8432	4812		0465-1224	33064.3	52402.9
0466-1024	7033.54	2028.92		0466-1221	18025.4	27675.4
0467-1025	6455.38	1435.69		0467-1242	32644.9	42798.3
0468-1098	61562.8	20103.4		0468-1216	20698	25678.6
0469-1035	13926.8	3140		0469-1225	19258.6	35161.7
0470-1028	6708.31	2383.08		0470-1226	7940.29	9898.57
0471-1028	8586.77	4079.69		0471-1220	7118.86	11161.1
0472-1066	26572.9	10085.5		0472-1236	8594.86	14688.6
0473-1065	12741.8	9672		0473-1228	12974.3	14286
0474-1054	8616.31	4664.62		0474-1235	12893.4	23932.6
0475-1090	40661.8	21113.5		0475-1367	108519	123045
0476-1060	5260	2400.62		0476-1230	3516.57	4462.86
0477-1092	23149.5	16943.7		0477-1260	27840	37821.7
0478-1080	16707.7	7984.62		0478-1344	97400.9	108195
0479-1181	73100	77005.5		0479-1246	7331.43	9672.29
0480-1056	3426.46	595.077		0480-1263	29548.3	44420
0481-1085	20356.3	12307.7		0481-1295	35258.9	49575.1
0482-1149	61164	36507.4		0482-1251	8087.14	12195.4
0483-1059	2276.31	703.692		0483-1258	16844.6	15050.9
0484-1114	52695.7	47723.1		0484-1307	55690.6	89808
0485-1078	11439.4	4880.92		0485-1255	6709.71	12429.4
0486-1087	21772.6	8482.15		0486-1249	3766	4797.43
0487-1082	5056.31	2360.62		0487-1274	29472.3	35557.1
0488-1090	10031.1	4539.08		0488-1264	5174	7203.43
0489-1090	11854.5	4393.54		0489-1258	7367.71	7812.29
0490-1084	5732.92	1444.92		0490-1317	51344.9	69288.6
0491-1116	21426.5	15992.6		0491-1279	28151.7	30484.6
0492-1081	3754.77	1528.31		0492-1334	72679.1	98465.1
0493-1086	3036.31	974.769		0493-1278	6680.57	9219.14
0494-1147	37458.8	30270.8		0494-1283	12300.9	19161.1
0495-1093	6156	1924.31		0495-1295	18460.6	20127.7
0496-1112	21068.6	6634.15		0496-1287	21594	24990.9
0497-1091	3946.15	984		0497-1309	23693.4	37444
0498-1113	10911.7	3484		0498-1295	13000.9	18551.7
0499-1098	4194.46	1820.31		0499-1386	100557	120849
0500-1093	1806.15	690.154		0500-1354	56019.1	75446.6
0501-1136	17086.8	9092.31		0501-1315	17127.7	18579.4
0502-1104	4027.08	1860.92		0502-1308	3880.86	10540.9
0503-1129	17303.1	6954.15		0503-1318	10479.7	14791.4
0504-1105	4046.77	1206.77		0504-1339	28705.4	35746
0505-1110	6098.46	2495.69		0505-1304	1588.86	4939.43
0506-1218	35816.9	41694.2		0506-1306	6961.43	7119.14
0507-1128	9193.23	2667.69		0507-1363	72792.6	84418.3
0508-1138	14447.1	6816		0508-1341	28656.3	30067.4
0509-1291	219604	260196		0509-1325	26215.1	41306
0510-1130	7921.85	2357.85		0510-1323	14850.3	21374.6
0511-1191	33505.8	24966.5		0511-1319	7213.43	10019.7
0512-1236	186593	182231		0512-1346	21464.6	33510.9
0513-1151	50106.5	22871.4		0513-1344	24976	29706.6
0514-1138	12040.3	3996.62		0514-1323	2338.29	5236
0515-1229	135212	152553		0515-1396	68364.3	99602.3
0516-1182	34429.5	16185.2		0516-1378	44673.7	51895.4
0517-1133	6031.38	2218.77		0517-1344	19118.6	21407.1
0518-1131	3176.62	1206.77		0518-1348	13365.1	17212.9
0519-1162	17425.5	5761.54		0519-1353	16299.7	19274
0520-1213	71657.8	26127.4		0520-1406	66392.9	81519.1
0521-1148	3668.31	3277.23		0521-1398	62605.1	83114.3
0522-1143	2291.08	825.846		0522-1368	28767.7	40073.7
0523-1151	3806.77	2562.77		0523-1520	322493	419023
0524-1196	21910.2	13672.9		0524-1363	5759.43	6309.14
0525-1178	31001.2	8770.77		0525-1471	126840	168482
0526-1183	19176	7831.38		0526-1458	98588.9	115457
0527-1167	5860.92	2211.08		0527-1392	23129.7	30010.3
0528-1182	18432	6127.69		0528-1396	27388	46308.3
0529-1174	9643.38	3124.31		0529-1386	12885.4	16301.1
0530-1198	18562.8	7664.62		0530-1388	9341.43	14736
0531-1161	5085.85	2109.23		0531-1418	22378	36055.7
0532-1178	11452.6	6015.69		0532-1383	2643.14	2150.57
0533-1181	12537.5	4459.69		0533-1407	16572.3	26665.7
0534-1170	2983.08	925.231		0534-1473	128603	143160
0535-1182	4020	1536		0535-1427	45921.7	57338
0536-1216	13164	9399.38		0536-1417	11474.6	17448.9
0537-1187	3345.85	1614.15		0537-1442	19771.7	23018.3
0538-1194	5756.62	1787.08		0538-1433	37092.3	44359.7
0539-1220	12101.8	3308.62		0539-1467	62333.7	86888.9
0540-1202	2975.38	1463.38		0540-1419	8579.71	15222.9
0541-1199	11292.6	6387.08		0541-1432	9981.43	12726.3
0542-1236	19658.5	16482.8		0542-1521	156566	223127
0543-1241	58850.2	26487.4		0543-1440	17425.1	26869.4
0544-1195	1738.77	583.692		0544-1449	13441.1	19583.1
0545-1342	182025	148602		0545-1466	30669.1	44355.1
0546-1205	5745.85	1586.46		0546-1467	16938.6	16770.6
0547-1213	7734.15	4808.31		0547-1464	9393.71	13915.1
0548-1301	77111.4	51748.9		0548-1463	15229.7	24045.1
0549-1407	230429	175958		0549-1487	34154.9	48024.9
0550-1212	8385.23	1801.23		0550-1481	26145.4	39014.9
0551-1201	2297.85	504.923		0551-1631	327937	413584
0552-1222	15156.6	4123.69		0552-1471	14184.9	19314.3
0553-1241	20675.4	10853.2		0553-1524	27740.6	35747.4
0554-1213	5569.85	2192.62		0554-1488	20939.4	31280.6
0555-1235	9747.69	3722.46		0555-1481	21685.4	28808
0556-1231	11557.2	4509.23		0556-1577	71314	91097.7
0557-1219	3617.85	1943.38		0557-1515	43495.7	63856.3
0558-1237	7705.85	3307.38		0558-1633	186661	207790
0559-1223	3585.23	539.385		0559-1532	17560.3	19941.4
0560-1235	6256.92	2338.15		0560-1543	82352.3	104049
0561-1228	5893.23	1300		0561-1562	62681.1	82284.3
0562-1353	105774	83925.2		0562-1508	20651.7	31235.1
0563-1249	26436.9	5672.62		0563-1503	10193.4	15577.1
0564-1252	18253.2	6774.46		0564-1518	11997.1	14654
0565-1258	10549.8	2479.38		0565-1530	14647.4	22729.7
0566-1265	20456.9	9537.23		0566-1519	5001.71	7050
0567-1249	9398.77	5279.38		0567-1603	81042.3	115433
0568-1263	8036.62	2802.46		0568-1545	4912.29	10084.9
0569-1243	1138.77	579.077		0569-1655	162741	208829
0570-1310	67019.1	52597.5		0570-1561	26540.6	46119.7
0571-1267	12125.5	2878.46		0571-1586	37493.4	55568
0572-1288	9662.46	3051.69		0572-1548	6935.71	17002
0573-1266	3593.54	2202.77		0573-1544	4531.71	10936
0574-1262	2665.23	936.923		0574-1552	14335.1	24088.9
0575-1270	5923.38	2617.54		0575-1648	29998.3	41399.7
0576-1286	28250.8	19308		0576-1558	10445.1	12094.6
0577-1293	13401.5	13202.5		0577-1627	98661.1	126484
0578-1268	5119.69	1577.85		0578-1677	92066.6	123881
0579-1279	6385.85	2481.85		0579-1603	35724.9	46940.6
0580-1289	14281.2	4203.38		0580-1569	9003.43	11888
0581-1282	8394.77	1775.69		0581-1591	32739.4	48760.3
0582-1287	14214.5	5896		0582-1626	34300.9	38705.4
0583-1283	6671.08	2345.85		0583-1607	16786.6	22496.3
0584-1324	29191.7	14536.9		0584-1596	8739.14	18347.4
0585-1312	21738.5	11603.1		0585-1602	15131.1	17244.6
0586-1303	12051.4	3452.31		0586-1601	14348.6	21446
0587-1293	5612.31	1077.85		0587-1632	27318.6	40680.3
0588-1318	6177.23	2973.23		0588-1628	27216.3	28197.1
0589-1297	5540.31	2466.46		0589-1633	39774.6	53794.3
0590-1294	4843.69	1398.46		0590-1719	127190	150947
0591-1347	46182.8	23018.2		0591-1614	9116.29	10337.7
0592-1309	11690.8	7638.77		0592-1637	25604.9	35387.1
0593-1295	4388.62	710.462		0593-1625	4411.14	9264
0594-1301	4541.23	1180.62		0594-1633	18532	21950.3
0595-1309	9776	7215.69		0595-1786	421311	548839
0596-1306	2806.77	737.538		0596-1675	57730.9	66954.3
0597-1314	6667.08	1806.15		0597-1629	16125.7	18528.6
0598-1317	9986.46	1449.23		0598-1632	12571.7	20858.6
0599-1306	5788	2012		0599-1655	15306.9	19452.9
0600-1309	3559.69	2297.54		0600-1669	28536.9	33040
0601-1317	4126.15	1167.69		0601-1690	67309.7	95569.7
0602-1308	1112.92	471.692		0602-1644	4185.71	5681.71
0603-1327	14119.1	6824.92		0603-1643	3094	6488.86
0604-1389	45385.2	52534.2		0604-1695	38514.6	56366.9
0605-1335	8873.54	2975.08		0605-1666	22054	21818
0606-1329	6819.08	1763.38		0606-1690	38485.4	52952.3
0607-1320	3730.15	474.769		0607-1659	4820.29	6037.43
0608-1338	9602.77	2384.92		0608-1691	24187.4	34814.9
0609-1346	20047.4	5173.85		0609-1681	9045.43	14912
0610-1324	5666.15	1345.23		0610-1663	4771.43	6454.29
0611-1340	18906.5	10410.5		0611-1684	34867.1	48504.3
0612-1318	1588.31	405.231		0612-1722	52936	75459.7
0613-1325	4671.08	834.154		0613-1692	21217.7	25013.7
0614-1342	13726.2	4948.92		0614-1676	6692	10536.9
0615-1472	121876	155242		0615-1697	20521.7	28122.6
0616-1321	1887.08	412		0616-1720	39371.1	50178.6
0617-1327	4790.46	2093.23		0617-1933	403015	466843
0618-1340	6996.62	1871.69		0618-1693	3474.57	2536.57
0619-1336	4394.46	1441.85		0619-1716	10067.4	9208
0620-1333	3728	2550.46		0620-1708	18354	31130.6
0621-1336	4788.92	5351.38		0621-1722	32095.7	36960
0622-1355	15883.4	10457.2		0622-1708	9371.43	13714.6
0623-1506	284013	316169		0623-1767	63100.3	89474.9
0624-1348	8029.23	2552.31		0624-1724	2441.71	1940.29
0625-1363	14864.6	5900.92		0625-1842	127676	154003
0626-1363	10606.5	2847.08		0626-1765	31903.4	49344.6
0627-1346	5096.92	1432.92		0627-1760	24679.7	33053.4
0628-1421	91737.8	82597.5		0628-1757	14634.3	28724.6
0629-1343	3056.92	1990.15		0629-1757	9461.43	11993.4
0630-1341	3929.23	1276.62		0630-1762	10442.9	14186.3
0631-1387	15964.9	4907.08		0631-1778	23580	26667.7
0632-1374	14552.3	7622.46		0632-1859	162462	246745
0633-1358	6958.15	3747.38		0633-1766	14186	19950.6
0634-1373	13921.2	10392.3		0634-1771	11333.1	13326.3
0635-1368	9765.85	4496.92		0635-1838	62333.4	90796.6
0636-1388	22380.6	15222.8		0636-1869	164080	221125
0637-1366	3344.62	1577.23		0637-1811	27205.4	36411.4
0638-1392	19515.7	5873.23		0638-1789	12178	15376.9
0639-1374	5069.23	1908.31		0639-1817	33297.4	54985.7
0640-1392	29454.5	15576.3		0640-1819	15639.1	19172.6
0641-1388	6853.23	4957.85		0641-1826	47239.7	47437.1
0642-1396	11495.7	3872.62		0642-1830	36131.7	38968
0643-1381	9215.69	2247.08		0643-1832	58840	86451.1
0644-1373	885.231	702.154		0644-1818	11313.4	19640
0645-1382	4231.38	1068.92		0645-1809	4351.43	9550.86
0646-1389	6657.85	3076.62		0646-1817	9110.57	16201.4
0647-1393	14425.2	2416.62		0647-2116	347691	498254
0648-1415	18323.7	5305.23		0648-1832	21381.4	22087.7
0649-1433	72614.8	41367.7		0649-1837	32334.9	44925.7
0650-1394	14405.2	7410.15		0650-1832	7305.14	11740.6
0651-1400	17190.2	4548.92		0651-1837	9276.29	14780.3
0652-1404	8062.77	4138.46		0652-1827	4996	9059.14
0653-1413	16600.6	7807.69		0653-1844	16365.7	24776
0654-1411	3657.54	1241.85		0654-1932	152777	175325
0655-1420	6797.54	2040.62		0655-1853	7267.71	11902.9
0656-1407	2802.77	1128.92		0656-1844	5948	9996.29
0657-1414	6838.46	3865.85		0657-1848	5784	9416.86
0658-1407	3860.92	663.385		0658-1865	18186.6	30930.6
0659-1417	7469.23	1662.77		0659-1867	13495.1	21092.6
0660-1432	12772.6	5872.31		0660-1885	13722.3	16450
0661-1438	10798.2	6101.54		0661-1899	46562	66462.6
0662-1424	10225.5	4639.08		0662-1884	32383.7	50567.7
0663-1437	22709.5	9122.15		0663-1871	4108.29	7668.57
0664-1439	23878.8	8652.92		0664-1877	13266	11812.3
0665-1490	56860.6	63355.7		0665-1874	7798.86	9874.29
0666-1440	15759.7	7240.92		0666-1916	47182	64130.3
0667-1448	18636.9	6363.38		0667-1908	21914.6	26595.4
0668-1528	96452.3	66546.2		0668-1879	6071.71	8476
0669-1448	15653.5	6200.31		0669-1936	82718	108316
0670-1448	14728	12267.7		0670-1913	27031.1	40005.1
0671-1445	12392	5676.92		0671-1925	42920.6	55816.3
0672-1446	6666.46	1607.38		0672-1902	32828	46342.9
0673-1468	25660.9	8649.54		0673-1907	17006	26054.6
0674-1580	159492	196770		0674-1896	12860.3	10663.4
0675-1463	6840.31	2701.23		0675-1972	79526.9	106181
0676-1457	7195.38	4330.77		0676-1907	11475.4	17376.9
0677-1483	28320	11280.9		0677-1920	21189.1	25842.9
0678-1458	14438.2	7118.77		0678-1930	19056	23179.4
0679-1499	45483.4	37456		0679-1924	22802.9	28838.9
0680-1467	8961.54	4594.77		0680-1958	50443.4	78300.3
0681-1469	5447.38	2710.46		0681-1947	41904.3	50294.6
0682-1484	19383.7	12461.2		0682-1957	44756.6	61441.7
0683-1507	25903.7	17717.2		0683-1920	13218.6	16404.3
0684-1494	23267.1	12088.3		0684-2080	370895	469416
0685-1485	16186.8	7332.62		0685-1945	33389.1	46719.7
0686-1478	7003.38	1784.62		0686-1976	40786.3	60025.4
0687-1486	4945.85	2684		0687-1952	19533.4	26195.7
0688-1476	7003.69	1519.08		0688-1964	28564	42702
0689-1492	5720.62	2716.92		0689-1963	15014.6	25202.6
0690-1499	12176.3	4646.77		0690-1938	4012.29	4598.29
0691-1584	76030.8	64407.4		0691-1958	13174.9	19429.7
0692-1489	7248	2069.23		0692-1974	25916	42182.9
0693-1498	13865.5	2604.62		0693-1954	15271.1	22537.7
0694-1508	18469.5	4738.15		0694-1998	50819.1	56819.7
0695-1515	23711.1	9496.92		0695-1987	38542.9	69948.3
0696-1485	4330.77	4049.54		0696-1975	16685.4	19907.1
0697-1497	7183.69	1994.15		0697-1978	15168.6	14416.9
0698-1526	45926.8	37638.5		0698-1973	8523.71	6724.57
0699-1512	7645.85	3040.31		0699-1980	7301.14	7162.86
0700-1487	2787.69	657.538		0700-2024	37617.7	55866.6
0701-1499	4821.85	1475.38		0701-2093	207173	242551
0702-1520	16212.6	9002.46		0702-1993	24223.1	35208.3
0703-1505	4220	1273.54		0703-1996	8996.86	12095.7
0704-1507	4493.23	1618.46		0704-2014	29190.3	39987.1
0705-1505	2660.31	1475.38		0705-2043	64314.9	92571.4
0706-1515	3861.23	803.385		0706-2037	49916.6	80615.4
0707-1533	11415.4	2579.69		0707-2000	15836.6	23220
0708-1518	2791.69	1309.54		0708-2028	28262.6	44470.9
0709-1557	21052.6	12576.3		0709-2028	16745.7	17060.3
0710-1539	12780.6	7891.38		0710-2044	61751.4	78035.4
0711-1524	5336.31	747.077		0711-2019	14951.7	22689.4
0712-1534	6383.38	4107.69		0712-2013	6684.57	8938.57
0713-1550	16110.2	5519.38		0713-2036	45192.9	63412
0714-1551	17882.5	8894.46		0714-2046	24162.3	34490.6
0715-1536	11290.8	4047.38		0715-2071	83451.1	114577
0716-1537	2847.08	892.615		0716-2048	39512.9	54130.3
0717-1557	11317.5	6187.38		0717-2036	14043.1	19497.4
0718-1538	3836.62	995.385		0718-2056	51750.3	63937.7
0719-1539	3352.31	879.385		0719-2056	32870.3	47710
0720-1550	10590.8	2474.46		0720-2033	7776.29	11436.6
0721-1561	25342.5	11349.8		0721-2072	43003.7	50461.4
0722-1549	8297.85	1399.08		0722-2090	54196.3	73472.6
0723-1723	121413	166674		0723-2065	32480.6	46889.1
0724-1576	13016.3	3672		0724-2069	19724.9	20995.1
0725-1568	14150.5	4316.92		0725-2088	47640.3	63388
0726-1550	3320	942.154		0726-2077	30400.9	42505.1
0727-1566	11645.2	3875.69		0727-2062	5271.71	6903.43
0728-1545	1621.85	933.231		0728-2083	16740.9	24622.9
0729-1552	5263.38	2437.23		0729-2061	6408.57	9014.86
0730-1611	15665.5	14416.9		0730-2099	36515.4	48909.4
0731-1574	15117.2	11817.5		0731-2089	9542.29	11325.4
0732-1596	13252.3	8090.46		0732-2084	10746	13664
0733-1561	4639.38	2090.15		0733-2093	22205.7	38197.1
0734-1714	186424	187416		0734-2105	30881.4	39271.4
0735-1577	9258.15	4799.38		0735-2093	8789.43	11683.1
0736-1591	17984	9867.38		0736-2275	209941	308463
0737-1583	5128.62	1724.31		0737-2166	64143.7	82579.1
0738-1573	5098.77	1540		0738-2098	14943.4	19429.1
0739-1568	4065.85	2403.38		0739-2126	32347.1	40479.1
0740-1631	27510.8	21091.1		0740-2111	18297.4	27887.7
0741-1665	59296.3	40639.1		0741-2128	48592.3	68523.4
0742-1605	19606.5	4972.62		0742-2131	45903.7	50175.4
0743-1614	22198.5	10218.5		0743-2150	58091.4	56716.3
0744-1599	23539.1	19092		0744-2143	52581.7	80796.3
0745-1584	5068	1588.31		0745-2153	48381.7	58759.7
0746-1658	48294.5	33807.4		0746-2135	21964.3	29723.4
0747-1584	4659.69	691.692		0747-2133	13720.3	21400.3
0748-1609	6787.08	2453.54		0748-2148	41421.1	57063.1
0749-1590	3399.69	1249.54		0749-2280	253649	360242
0750-1599	8051.38	1966.46		0750-2144	18664.9	24688
0751-1599	13738.2	2728.92		0751-2146	13640.9	17316.9
0752-1591	1843.69	1154.77		0752-2156	34504.9	32758.6
0753-1673	38764	36579.4		0753-2169	20002.6	37567.1
0754-1689	145285	115469		0754-2157	14629.4	25996.3
0755-1685	50784.6	43404.6		0755-2183	29480	40246.6
0756-1613	14441.5	5092.31		0756-2153	4614.57	8174
0757-1641	35668	38564.9		0757-2173	24150.9	33724.9
0758-1612	9496	3765.85		0758-2159	18004.6	20528.6
0759-1621	18372.9	6258.77		0759-2180	27396.6	42008.9
0760-1603	3200	497.846		0760-2166	19783.7	22985.1
0761-1604	3221.85	736.923		0761-2202	46567.1	61253.4
0762-1634	19205.2	8675.08		0762-2181	21353.7	23857.7
0763-1636	10354.2	3174.46		0763-2200	36378	52144
0764-1636	12767.4	6322.15		0764-2193	20534	36675.1
0765-1628	3076	1848		0765-2214	51176.9	59893.7
0766-1625	5576.92	2429.23		0766-2184	9529.14	13716.6
0767-1653	11831.7	9363.38		0767-2179	6781.71	9453.43
0768-1624	1472	567.077		0768-2187	19070.6	32958.6
0769-1770	256858	188664		0769-2233	68599.7	73347.4
0770-1671	17780.3	10519.1		0770-2199	15029.4	25564
0771-1642	5712.62	1710.77		0771-2194	24673.1	24404.6
0772-1651	6806.46	1827.69		0772-2206	22248.9	33199.7
0773-1657	12269.8	3240		0773-2201	18275.7	31142.9
0774-1646	5270.77	2818.15		0774-2207	27925.1	31955.7
0775-1650	9999.69	3180.62		0775-2215	7350.29	8351.14
0776-1661	17552.3	5146.46		0776-2265	61702.6	86792.9
0777-1647	2890.15	1383.69		0777-2215	25151.4	35976.6
0778-1660	7992.62	2210.77		0778-2223	55964.9	71264.9
0779-1671	15684	7374.77		0779-2215	21046.3	29662
0780-1655	2628.92	1368.62		0780-2352	262529	287899
0781-1663	4253.23	887.077		0781-2205	5217.14	10967.7
0782-1673	16580.3	4258.77		0782-2219	18435.1	23739.7
0783-1655	4146.46	1664.92		0783-2222	15808.3	22435.4
0784-1720	33717.5	24186.2		0784-2256	29559.1	39398.6
0785-1679	11906.8	4144		0785-2235	24395.4	31051.4
0786-1670	5063.08	2894.46		0786-2254	44546.6	63163.4
0787-1682	4711.69	2715.38		0787-2251	45833.4	59918.9
0788-1676	2606.46	947.385		0788-2241	11898	14093.1
0789-1687	6031.69	3235.38		0789-2289	75627.4	120381
0790-1707	17097.5	11336.6		0790-2269	27157.1	42385.4
0791-1679	2427.38	1005.54		0791-2256	15190	25921.1
0792-1693	12976.9	4628.92		0792-2285	79520.6	99489.4
0793-1702	29480.3	23864.9		0793-2322	96812.3	133537
0794-1915	305362	358404		0794-2273	24115.1	25594.3
0795-1701	17253.5	3472		0795-2268	23230	28562
0796-1689	7431.38	1846.15		0796-2275	19799.7	26338.9
0797-1687	6986.46	606.769		0797-2281	26932.3	37336
0798-1712	24520.9	8322.15		0798-2262	5372	8844.57
0799-1694	11043.4	2814.77		0799-2293	56023.1	71488.9
0800-1689	2701.54	999.692		0800-2303	21017.7	35940.9
0801-1725	80821.5	56946.5		0801-2382	201034	287317
0802-1698	9020.92	3723.69		0802-2279	13819.7	17677.7
0803-1706	5267.08	1789.23		0803-2283	5638.86	7397.43
0804-1704	7043.69	1104.92		0804-2298	34138.3	41578.9
0805-1710	13292.9	5076.92		0805-2295	11608	13979.7
0806-1720	14847.1	4282.77		0806-2310	19985.4	32163.4
0807-2030	947879	780566		0807-2309	26681.7	37956.6
0808-1722	16744.9	5101.23		0808-2317	64694.6	73606.3
0809-1726	21836	9102.46		0809-2317	31726.9	42583.1
0810-1722	6704.31	3658.15		0810-2321	22846.6	34819.7
0811-1721	10958.5	2172.62		0811-2317	20662.3	25408
0812-1731	11500.3	4412.31		0812-2335	26076.6	43925.7
0813-1750	24463.1	9245.23		0813-2337	43984	49476.9
0814-1741	21387.4	6231.69		0814-2353	50976.3	75325.1
0815-1767	14631.7	15382.5		0815-2353	54208.3	74639.4
0816-1729	3892.62	846.769		0816-2332	18548.9	19894.3
0817-1733	13120.9	3437.85		0817-2347	29919.7	40826.9
0818-1747	7273.85	2408.31		0818-2324	10084.9	12437.1
0819-1746	18791.4	4799.38		0819-2343	14698.3	19592.6
0820-1749	8612.92	5767.69		0820-2348	23931.4	34187.4
0821-1745	12537.8	7304.31		0821-2353	34074	53607.4
0822-1736	3873.54	1152.92		0822-2377	56360	68918.6
0823-1769	14744	4386.15		0823-2366	23526.9	25598.3
0824-1754	8259.38	5048.92		0824-2352	12754.6	19552.3
0825-1749	8896.31	4231.08		0825-2414	84868	122698
0826-1740	3733.85	1146.46		0826-2389	46036.6	67828.9
0827-1762	8503.08	4570.77		0827-2404	86724.6	112123
0828-1761	12323.1	5345.23		0828-2358	6895.43	9618.29
0829-1751	4734.15	1158.77		0829-2383	14737.4	21068
0830-1775	14648	6236.92		0830-2373	7024.29	15252.6
0831-1761	5569.85	1361.54		0831-2394	23984.3	35060.9
0832-1765	2860.31	2154.77		0832-2466	213267	255379
0833-1769	16570.2	5638.77		0833-2388	18351.7	21612.6
0834-1918	169522	210078		0834-2378	7500.86	9486.57
0835-1773	16122.2	8160.31		0835-2414	58777.7	80502
0836-1774	15041.2	7157.85		0836-2540	336630	455492
0837-1786	10361.5	7962.15		0837-2397	31526.3	38488.3
0838-1767	4956.31	1826.15		0838-2493	92888.9	117380
0839-1771	7466.46	2446.46		0839-2407	20770.3	31958.9
0840-1786	40360	17414.5		0840-2415	18955.1	21313.7
0841-1779	18982.5	9844.31		0841-2441	36620.9	40665.7
0842-1832	63171.1	53318.5		0842-2423	30122.6	33131.4
0843-1775	8966.77	2865.54		0843-2430	40737.7	51069.1
0844-1782	13359.7	10576.6		0844-2406	8761.14	11626.6
0845-1777	4896.62	1526.15		0845-2410	2598.57	6378.29
0846-1779	9197.23	3957.54		0846-2437	29203.1	40378
0847-1778	5123.69	1324.92		0847-2437	36541.7	52250.9
0848-1820	52686.5	20001.8		0848-2419	17241.7	20106.9
0849-1779	4521.23	756.308		0849-2441	28004.3	43744.9
0850-1778	2562.15	939.692		0850-2413	2133.14	5105.71
0851-1825	59456.6	53878.5		0851-2447	45588	61335.4
0852-1809	22097.8	6668		0852-2442	35055.4	43237.7
0853-1806	10608.3	4997.85		0853-2436	10164.3	17425.1
0854-1790	3178.46	1376.31		0854-2465	40431.1	57726.9
0855-1790	4384.92	1440.92		0855-2433	5118.57	6607.71
0856-1805	9019.08	3727.38		0856-2462	25391.4	36380.6
0857-1805	8806.77	3425.54		0857-2604	310082	442215
0858-1800	7348.62	1795.38		0858-2473	43390.9	62556.6
0859-1821	11557.5	9548.92		0859-2453	9166.57	12702
0860-1809	4258.15	2272.92		0860-2441	2665.43	5769.43
0861-1855	29534.8	10442.5		0861-2591	80234.6	115113
0862-1831	19985.5	10716.3		0862-2452	12416.3	15227.4
0863-1826	9072.31	2993.54		0863-2483	14802	23213.1
0864-1850	26550.5	5253.54		0864-2466	12220.9	15506
0865-1806	5057.23	1448.92		0865-2491	15124.9	18585.4
0866-1817	17472	7641.54		0866-2484	19313.7	24483.7
0867-1810	3818.46	2523.38		0867-2546	100862	125662
0868-1835	23993.5	6837.54		0868-2479	8024.86	9260.86
0869-1880	115194	67837.8		0869-2509	67340	73846.3
0870-1807	4979.69	2156		0870-2510	22594.3	34407.4
0871-1816	2109.23	556.308		0871-2493	30170	34702.3
0872-1832	11747.1	3299.38		0872-2516	58607.1	62124.3
0873-1835	20409.5	7747.38		0873-2493	10804.3	14455.7
0874-1820	9254.46	3801.54		0874-2691	237392	301552
0875-1822	2423.08	966.769		0875-2523	48662.6	63642.3
0876-1837	8884.62	2662.77		0876-2573	115741	158232
0877-1825	3798.15	1031.69		0877-2500	4699.71	6192.29
0878-1842	13004	2881.23		0878-2522	10621.4	18608.9
0879-1842	3369.23	2275.69		0879-2526	21852.9	46250.3
0880-1821	2040.92	1044.31		0880-2569	37546.6	40731.7
0881-1834	4064	1263.69		0881-2524	12156.9	16265.1
0882-1848	9812.92	3360		0882-2513	3933.14	7956.29
0883-1846	11266.5	3227.38		0883-2620	85263.1	98824
0884-1845	6391.38	2450.77		0884-2556	26481.4	35281.4
0885-1860	11866.2	4008.92		0885-2561	15650.9	19056.3
0886-1848	5153.54	2350.46		0886-2605	39699.1	47385.7
0887-1863	9904.62	4682.15		0887-2620	72379.7	101331
0888-1880	12208.6	3339.69		0888-2661	241674	308628
0889-1851	3928.31	813.538		0889-2585	16315.1	27083.1
0890-1872	11409.8	4872.31		0890-2561	6516.86	6641.43
0891-1873	10931.7	2995.08		0891-2586	43095.1	56921.1
0892-1868	4316	1568.92		0892-2597	26445.4	28703.7
0893-1879	15871.4	4628.92		0893-2593	12224.9	20334.6
0894-1885	24290.8	8358.15		0894-2681	52642	51855.4
0895-1895	16303.7	6027.08		0895-2599	24280.9	36621.4
0896-1874	6583.69	2143.38		0896-2626	15992.3	20462.3
0897-1895	18145.2	6286.77		0897-2732	178696	221148
0898-1910	15577.5	5877.23		0898-2606	6920.29	9498
0899-1864	949.538	401.538		0899-2743	152174	193699
0900-1885	15768.3	3037.23		0900-2726	138475	152201
0901-1897	14394.2	3884		0901-2629	7693.14	13001.4
0902-1876	3346.46	1127.08		0902-2656	29719.7	26981.7
0903-1889	14250.5	4333.54		0903-2686	73625.7	118785
0904-1880	7528.92	1324		0904-2698	70081.7	89962.6
0905-1917	58855.7	49106.8		0905-2809	298990	491125
0906-1900	18140	7705.54		0906-2876	464484	676767
0907-2033	206920	158544		0907-2706	19564.9	30241.1
0908-1907	12236	4157.23		0908-2944	229671	305338
0909-1897	13059.1	2363.38		0909-2753	46065.4	42794.9
0910-1939	60652	53757.8		0910-2778	55208.3	83163.4
0911-1917	20065.8	5007.08		0911-2785	56995.1	62292
0912-1912	4847.38	2508.92		0912-2799	60072.9	66737.7
0913-1931	24369.5	16905.5		0913-2956	205751	218875
0914-2065	103289	146306		0914-3059	431082	625651
0915-1911	6444.62	2319.69		0915-2949	189753	205645
0916-1898	2590.46	507.077		0916-2828	12946.6	11942
0917-1905	2032.31	524.308		0917-2903	113477	142902
0918-1928	12423.1	4072.31		0918-2838	14439.7	11160.9
0919-1949	14841.8	10388.9		0919-2871	26156.3	26378.3
0920-1924	11359.1	4287.38		0920-2861	4738.29	4061.14
0921-1920	8272.92	2558.77		0921-2947	55823.7	61778
0922-1928	15198.8	4000.31		0922-2872	14085.4	10284.6
0923-1914	3345.54	963.077		0923-2980	183321	322762
0924-1918	4538.46	1908.31		0924-2902	30458.3	28601.1
0925-1933	12456.6	3920.92		0925-2980	31766	29727.1
0926-1959	22347.1	14879.1		0926-3025	297028	459814
0927-1964	24031.4	11144		0927-2917	21754.3	18868.6
0928-2003	118325	109369		0928-2976	26560	25711.1
0929-1936	3666.46	3158.46		0929-2985	29430.3	25092.3
0930-1953	13930.5	4527.38		0930-2948	2608.29	2473.71
0931-1940	8268.92	2099.08		0931-3068	204913	304110
0932-2035	179399	170461		0932-3063	125709	198616
0933-1948	9831.38	5274.46		0933-3113	132899	153885
0934-1959	7159.38	1658.15		0934-3052	54202.3	53238
0935-1941	3827.38	652		0935-3053	30196.3	26333.1
0936-1949	5867.08	1497.54		0936-3111	82701.7	83690
0937-1977	12807.4	3184.62		0937-3082	15667.4	23792.9
0938-1950	8156.31	1521.23		0938-3129	21880.9	21628
0939-1958	9266.77	2986.15		0939-3111	60889.7	75507.7
0940-1974	21985.5	8802.46		0940-3249	439553	692595
0941-1970	22608.3	4156.62		0941-3157	64922.3	65749.1
0942-1972	13926.5	5660.92		0942-3178	86927.4	138061
0943-1968	5478.77	3068.31		0943-3182	79273.1	87707.7
0944-1965	2120.31	434.462		0944-3175	46231.1	48684.9
0945-1979	6074.46	2750.15		0945-3203	111746	129798
0946-2023	63124.9	41920.3		0946-3185	35559.4	37147.1
0947-1982	4702.15	1720.62		0947-3154	4359.71	4112
0948-1977	6921.54	1764.31		0948-3341	315870	356335
0949-1999	14696.6	8681.23		0949-3186	11590	9871.14
0950-2007	29800.3	9040		0950-3268	157624	251946
0951-2031	40289.5	20237.5		0951-3248	29053.1	39897.4
0952-1981	4468.92	797.231		0952-3238	57239.7	52889.4
0953-1995	6485.54	1093.85		0953-3293	95100	88786
0954-1987	2281.54	1136.31		0954-3231	10454.3	9757.14
0955-2051	66381.2	63125.8		0955-3228	5462	5848.57
0956-2152	120779	127891		0956-3248	21986	22496.6
0957-1992	9128.62	1819.69		0957-3320	65974.6	72738
0958-2037	33825.8	11802.2		0958-3313	60008	57947.4
0959-2027	43433.8	12618.5		0959-3350	170719	251149
0960-1988	2587.69	421.846		0960-3353	59980.6	71170.6
0961-1998	2932	440		0961-3271	17464	16174.3
0962-2013	12365.8	3531.08		0962-3312	27337.1	26882
0963-2042	17599.1	8349.85		0963-3289	20243.1	23058.9
0964-2023	10143.7	3163.08		0964-3310	40857.1	39395.4
0965-2028	10081.5	2784.92		0965-3405	127456	123168
0966-2028	7310.15	1885.85		0966-3317	46778	44593.7
0967-2115	55723.4	62768.9		0967-3373	132130	155486
0968-2042	16424.3	5437.54		0968-3370	32919.4	31839.4
0969-2067	24200.6	9451.38		0969-3375	43970.6	48792.9
0970-2036	6612	1166.77		0970-3422	72646.3	66051.1
0971-2074	12448.6	3832.31		0971-3369	33472.9	30644.9
0972-2170	189045	176472		0972-3583	649531	796987
0973-2064	16036.6	9556.62		0973-3422	71762.6	70402.9
0974-2073	16372.3	5985.23		0974-3452	111213	167735
0975-2096	37131.7	23330.2		0975-3394	14212.9	14852
0976-2080	11953.2	2473.23		0976-3445	123547	188946
0977-2076	17790.2	4922.46		0977-3436	86888.9	123022
0978-2057	3979.08	1091.69		0978-3395	11069.1	15174.9
0979-2114	30496.3	11739.1		0979-3486	89066	111572
0980-2092	14314.5	4435.08		0980-3425	20242.6	21257.7
0981-2153	208910	212816		0981-3414	4819.14	6379.14
0982-2138	44464.9	33731.7		0982-3426	14074	14197.7
0983-2182	77326.8	76936.3		0983-3439	16681.4	14280.3
0984-2102	13339.4	5915.69		0984-3477	27887.7	30032.3
0985-2107	19548.6	7791.08		0985-3436	4220.57	4554.57
0986-2160	69591.1	62718.2		0986-3508	36354.3	33032
0987-2123	17323.1	5323.08		0987-3517	58719.1	55829.1
0988-2115	18772	5488.31		0988-3494	21311.4	20035.4
0989-2111	11489.2	3985.54		0989-3571	91068	86664.3
0990-2123	10223.1	5400.62		0990-3514	37687.4	38592.3
0991-2117	8181.85	3423.69		0991-3541	32615.7	33770.9
0992-2132	11985.5	7278.46		0992-3523	28401.4	27655.4
0993-2151	18008.6	7278.46		0993-3545	44467.7	41799.4
0994-2145	16424.9	6608		0994-3619	205022	211212
0995-2153	23722.2	7019.08		0995-3552	10459.4	9778
0996-2133	3647.69	1234.15		0996-3593	48556.9	45802
0997-2140	28215.1	24337.8		0997-3580	32237.4	28497.1
0998-2141	5276.62	2847.69		0998-3602	85701.4	98319.7
0999-2159	16830.5	2961.23		0999-3589	21983.1	22092.9
1000-2184	24667.7	24485.2		1000-3673	111388	129571
1001-2210	77269.5	67477.2		1001-3590	9515.43	10119.4
1002-2175	11201.8	3750.46		1002-3791	359141	365830
1003-2362	334831	349129		1003-3591	5959.71	6615.14
1004-2162	8163.08	2907.69		1004-3593	13961.1	13827.4
1005-2237	88605.5	72822.2		1005-3614	7712.29	6270.29
1006-2159	5364	1285.54		1006-3640	23069.1	22464.3
1007-2166	6526.77	3048.92		1007-3638	30708.3	28082.3
1008-2177	14055.7	3978.15		1008-3621	16454.3	14602.9
1009-2174	11011.1	2772.92		1009-3726	152057	156035
1010-2219	44327.1	25075.4		1010-3633	5943.14	5340
1011-2194	11406.2	3691.69		1011-3724	104121	100257
1012-2202	30232.3	11273.8		1012-3665	25260	26006
1013-2259	147679	123550		1013-3706	42084	40227.7
1014-2221	41728.6	12017.2		1014-3792	170870	181941
1015-2196	11145.2	2646.77		1015-3720	43926.9	40515.1
1016-2203	9178.77	4732		1016-3706	26085.4	22964.6
1017-2211	10625.2	3147.69		1017-3685	10878	7987.71
1018-2201	7423.08	2396.31		1018-3685	5996.29	5171.71
1019-2238	21539.4	8088		1019-3727	68846	56004.3
1020-2219	7659.69	8433.54		1020-3837	143995	144377
1021-2249	27568.9	26924.3		1021-3708	19738.3	18965.7
1022-2223	24909.5	14434.2		1022-3762	54123.1	54462.3
1023-2230	13108.9	7214.46		1023-3732	19402.3	20643.4
1024-2262	16292.3	19678.8		1024-3779	39851.7	36886.6
1025-2390	196945	190959		1025-3756	3588.86	4655.71
1026-2266	24709.8	7988		1026-3781	23761.1	19775.1
1027-2237	13886.5	2978.77		1027-3813	44238.3	59878.6
1028-2244	8549.23	4590.77		1028-3841	69404.3	66570.6
1029-2539	544294	561451		1029-3857	69102.6	70053.1
1030-2261	23052.3	7287.38		1030-3793	15170.6	15295.7
1031-2280	36222.8	15017.5		1031-3861	100377	102379
1032-2384	65746.2	47968.9		1032-3830	50486.6	56432.3
1033-2372	107593	93139.4		1033-3830	9196	7764.57
1034-2295	32656	19404.6		1034-3854	74467.1	74925.4
1035-2335	83905.5	73767.4		1035-3847	21620.6	20050.3
1036-2303	20911.1	9551.38		1036-3891	45868	43510.3
1037-2325	10017.8	4748.31		1037-3850	20369.7	20620.9
1038-2310	6709.23	3673.54		1038-3910	34740.6	34075.7
1039-2349	42961.2	36977.2		1039-3865	15770.3	15716.3
1040-2320	21044.3	8346.46		1040-3887	20177.1	21845.1
1041-2569	595450	547869		1041-3889	44009.1	47431.1
1042-2330	21071.1	9005.85		1042-3869	11810.6	14863.4
1043-2321	7519.69	5860		1043-3943	95260	88399.7
1044-2335	25356	14096.9		1044-3904	32022.3	41029.4
1045-2410	113058	107840		1045-3888	14586	13691.4
1046-2366	7065.23	4886.15		1046-3920	35042	33923.4
1047-2416	50417.8	66109.5		1047-3907	38452	33856.6
1048-2479	184126	152858		1048-3932	46604	46407.4
1049-2379	20871.4	10736.3		1049-3890	18270.6	16270
1050-2377	5754.46	2727.69		1050-3870	12510.6	13808.9
1051-2425	22368.6	10315.1		1051-3946	42917.1	37531.4
1052-2369	2248	1520.31		1052-3936	68890	71449.7
1053-2410	19922.5	7103.38		1053-4028	178320	180441
1054-2425	9364.31	5582.77		1054-3943	79418.3	81217.1
1055-2470	103975	67540.6		1055-3910	27959.7	28262.6
1056-2452	22372.3	14382.2		1056-3910	16152	13246.3
1057-2455	19134.5	6837.54		1057-3948	16482	14418.9
1058-2470	39275.7	46262.5		1058-3997	75913.1	72224
1059-2509	32777.2	22958.8		1059-3969	43353.7	40810.3
1060-2481	24434.2	15478.5		1060-4005	69442.3	79309.1
1061-2523	11643.1	9351.08		1061-3956	14618.6	10501.7
1062-2539	62578.5	71298.8		1062-3988	28251.4	28058.6
1063-2585	288476	260904		1063-3988	28430.6	34004
1064-2576	86199.1	78730.2		1064-3981	22180	19465.7
1065-2581	151890	141333		1065-3994	36660	32851.7
1066-2555	33083.4	14745.5		1066-4003	21099.1	22180.3
1067-2571	68792.6	59601.2		1067-4037	50406.9	52253.1
1068-2550	19171.7	9627.38		1068-4038	45673.4	47902.9
1069-2611	30040.6	18874.2		1069-4008	24784	29539.4
1070-2587	86752	22004.9		1070-3991	10693.4	8159.43
1071-2634	26734.8	23112		1071-4007	30153.7	28486.6
1072-2673	114511	118158		1072-4038	20981.1	18934.6
1073-2722	256874	294226		1073-4000	12757.4	14681.1
1074-2633	20793.5	7831.38		1074-4022	29168.9	25719.7
1075-2642	19582.2	12546.8		1075-4039	18474.6	17157.7
1076-2658	66567.4	53178.8		1076-4047	27129.1	26808.6
1077-2710	104411	103046		1077-4093	88564.6	87933.1
1078-2736	28596.3	24318.2		1078-4059	66593.4	72751.4
1079-2657	25984	19358.5		1079-4057	26890.9	29502.3
1080-2681	65148.3	44087.1		1080-4063	14634.3	13691.7
1081-2684	43900.9	39941.5		1081-4033	14982.3	13437.4
1082-2709	88957.8	76036.3		1082-4132	93603.4	90852.6
1083-2665	2422.77	1611.08		1083-4077	32882.3	31892.9
1084-2713	27611.7	7353.54		1084-4062	22549.4	22971.4
1085-2708	28312	33944.6		1085-4083	32835.7	27329.4
1086-2727	24742.8	11336.3		1086-4076	11925.1	12808
1087-2699	22795.1	8526.15		1087-4083	25288.6	24072.6
1088-2730	39048	20228.6		1088-4073	16674.3	14774.9
1089-2767	14694.5	11734.8		1089-4121	88022.9	103482
1090-2737	10683.4	7440.31		1090-4146	99246.9	94649.1
1091-2753	14738.8	11742.2		1091-4123	29510	28964.9
1092-2735	33457.2	16269.8		1092-4089	14506.3	16666.9
1093-2764	38396.6	33480.3		1093-4111	39423.7	35396.6
1094-2751	18105.2	3994.77		1094-4111	22787.1	23028.6
1095-2736	7718.77	4068.62		1095-4140	34850.9	34025.7
1096-2811	88954.8	54528.3		1096-4132	25950.6	28681.1
1097-2787	24189.2	17268.6		1097-4133	23735.1	23596.9
1098-2748	7975.69	5993.54		1098-4167	35777.4	32144.3
1099-2770	2672.62	1607.08		1099-4106	14981.4	15037.4
1100-2772	23389.5	10139.1		1100-4153	69163.4	80132.6
1101-2813	24525.5	12372.9		1101-4149	38702.3	38693.7
1102-2775	19158.8	14301.8		1102-4155	35921.4	29636.6
1103-2792	52149.5	42310.2		1103-4136	18879.7	19068.9
1104-2794	38600	29742.8		1104-4160	41478.6	42135.4
1105-2813	10557.5	16125.2		1105-4146	23155.4	19508
1106-2808	29434.8	16069.2		1106-4171	32886	38540.3
1107-2810	30400	19460.3		1107-4179	58132.9	59722.3
1108-2894	102345	76063.1		1108-4156	18402	23222
1109-2832	50886.2	38882.5		1109-4189	49348.3	48520.9
1110-2832	33220	9839.69		1110-4185	31633.1	33212.6
1111-2844	15755.4	9741.23		1111-4166	12333.7	12893.4
1112-2831	27595.1	18658.8		1112-4173	43171.1	41537.1
1113-2832	13447.4	23310.2		1113-4179	35016.6	36532.9
1114-2945	276499	239350		1114-4171	18454.9	21110.9
1115-2837	8286.15	2692.92		1115-4209	61608.9	53815.4
1116-2855	111884	65030.5		1116-4210	26139.7	24909.1
1117-2869	114454	103435		1117-4214	50725.1	55048
1118-2852	26116.6	8008		1118-4201	11024.3	10451.1
1119-2902	32929.2	20949.8		1119-4219	29241.1	25734
1120-2891	26216	17441.5		1120-4223	35074.9	36448.3
1121-3015	592276	485797		1121-4207	3974.29	4245.43
1122-2853	42500	40382.2		1122-4226	25093.4	22801.1
1123-2842	22700	21410.5		1123-4226	16860.6	14916.9
1124-2889	15010.2	12248.3		1124-4228	15512.3	15380.9
1125-2872	21800	18853.8		1125-4229	24060.6	21977.4
1126-2872	6681.23	1044.62		1126-4229	33926.6	33694.3
1127-2919	107952	75359.1		1127-4231	14779.4	18364.6
1128-2898	7088.62	4986.77		1128-4232	14632.6	14779.1
1129-2883	4565.85	5120.62		1129-4236	18692.3	20318.9
1130-2928	34799.1	13521.2		1130-4236	14932.6	13556
1131-3015	252498	238059		1131-4238	11160	11968.6
1132-2935	105008	74237.5		1132-4246	15272.9	12286.3
1133-2911	8172.31	4805.85		1133-4251	6044.57	3498.86
1134-2908	38123.4	17997.8
1135-2964	31408.6	19400
1136-2936	71891.4	61850.2
1137-2937	5773.85	5652.62
1138-2948	42584	32892.9
1139-2958	62792.3	40455.4
1140-2973	14312.3	9223.08
1141-2986	30085.5	15980
1142-3031	101810	100982
1143-2961	7071.38	4121.23
1144-2989	41521.8	29781.8
1145-3017	124184	87327.7
1146-2974	21335.1	17844.6
1147-2997	9502.15	6208.31
1148-3019	24993.5	9862.15
1149-3034	70935.1	55763.1
1150-3039	23394.5	17076.6
1151-3048	28199.7	20181.5
1152-3018	43213.8	28566.2
1153-3004	19500	20383.4
1154-3002	8980.31	5951.69
1155-3027	22034.5	18135.7
1156-3043	21608.3	9469.85
1157-2999	9400	7071.69
1158-3072	128051	94957.8
1159-3227	828619	647515
1160-3054	20201.2	5383.08
1161-3071	14572.6	8636.62
1162-3022	6961.23	4524.31
1163-3063	7706.46	6332
1164-3056	12107.4	9158.77
1165-3047	13630.8	6084.92
1166-3074	6176	3514.15
1167-3063	32018.8	18972.3
1168-3145	31438.8	23806.2
1169-3068	23100	16296
1170-3111	16980.9	10977.5
1171-3058	12280	6646.77
1172-3127	209060	155470
1173-3081	19959.1	13964.6
1174-3108	50900	38916
1175-3102	15265.8	9178.46
1176-3116	41996	24277.2
1177-3124	23255.7	13823.7
1178-3097	23924.6	6380
1179-3110	4840.62	2369.85
1180-3167	128358	101569
1181-3211	468657	352374
1182-3135	50480.3	36536.3
1183-3145	59334.2	43729.8
1184-3124	33294.5	17120.6
1185-3220	165948	117369
1186-3155	5965.54	5768.92
1187-3178	26727.1	12102.5
1188-3130	12108.9	2898.77
1189-3140	8472.31	2916.62
1190-3149	5108	2134.77
1191-3187	66655.7	37472.9
1192-3165	15400	11256.3
1193-3183	11704.6	6441.54
1194-3215	19652.6	15933.2
1195-3166	20577.5	15909.2
1196-3193	107864	71344
1197-3208	121586	79955.7
1198-3189	14437.5	4596.62
1199-3198	77044.6	51117.5
1200-3188	7777.85	4682.46
1201-3228	19209.2	16383.7
1202-3229	20845.5	9423.38
1203-3225	41999.1	13146.5
1204-3182	9726.77	2140.92
1205-3270	26872.3	28212.3
1206-3212	34429.2	12919.4
1207-3223	5422.15	2690.77
1208-3240	41992.3	33552.9
1209-3211	7900	7002.46
1210-3295	18618.8	10327.4
1211-3240	39662.5	19547.1
1212-3238	16267.7	6912
1213-3300	80059.4	63146.5
1214-3282	13173.2	10026.8
1215-3297	136778	113834
1216-3263	11514.2	5460.31
1217-3281	9048.31	6636.62
1218-3297	89724.6	55990.5
1219-3311	108160	68697.5
1220-3277	30600	25297.2
1221-3297	74756.3	43049.8
1222-3272	13567.7	6956.31
1223-3313	9983.38	7799.38
1224-3275	16400	12971.1
1225-3303	39844.9	26655.1
1226-3335	100585	76055.1
1227-3320	91130.2	71090.5
1228-3291	13101.2	3195.69
1229-3323	93548.6	59569.5
1230-3299	8852.31	9203.38
1231-3317	70216.9	51288.3
1232-3400	234211	154938
1233-3366	15750.5	12914.8
1234-3371	15257.5	12201.8
1235-3355	61300	49386.2
1236-3323	47500	31329.5
1237-3323	21062.2	12488.3
1238-3360	22863.7	14321.2
1239-3334	6457.54	3667.38
1240-3331	30504	24238.5
1241-3340	22500	19955.1
1242-3372	16232	11925.8
1243-3366	44353.8	26678.5
1244-3380	7164.31	7891.38
1245-3346	18344.9	8804.62
1246-3379	18323.1	7141.85
1247-3394	91944.3	71293.2
1248-3357	15756.3	6171.38
1249-3385	34368.9	27686.2
1250-3391	40058.2	27004.6
1251-3432	8931.69	8794.15
1252-3413	151044	125915
1253-3461	312200	242649
1254-3380	3808.62	1604.62
1255-3386	28800	27716.9
1256-3379	19921.5	9060
1257-3397	10337.2	13466.2
1258-3392	6478.15	3296
1259-3393	49100	37427.7
1260-3388	41315.7	24159.1
1261-3394	16828.6	6640
1262-3398	31400	29776.6
1263-3412	7848.62	3448.62
1264-3424	25105.5	13179.4
1265-3393	9900	9513.54
1266-3456	98825.5	65142.2
1267-3480	133708	83664.9
1268-3395	6036.92	3190.15
1269-3412	41018.8	35139.1
1270-3478	17051.1	11327.1
1271-3439	43459.7	13635.7
1272-3424	30500	23908.6
1273-3402	2478.46	1938.77
1274-3468	24144.3	15059.7
1275-3443	54800	46043.7
1276-3420	8000	4353.54
1277-3451	48600	39763.7
1278-3453	11903.4	9249.23
1279-3494	104239	67105.2
1280-3473	33090.8	30734.5
1281-3435	17100	12292.6
1282-3469	66575.7	44979.7
1283-3462	7989.54	5816.31
1284-3457	10195.4	5213.23
1285-3470	51174.2	33640.9
1286-3479	47943.7	34521.2
1287-3472	11912.6	9017.54
1288-3495	23003.7	11332.6
1289-3484	65693.2	36334.2
1290-3500	69962.8	46107.4
1291-3469	30904.9	16683.4
1292-3471	30089.5	24903.7
1293-3464	10500	10373.8
1294-3467	12481.2	2250.15
1295-3503	11617.5	10339.7
1296-3477	9600	8493.54
1297-3475	13000	8023.08
1298-3513	80200	70373.2
1299-3487	7139.69	3142.77
1300-3525	130405	103443
1301-3513	28088	7547.69
1302-3541	15901.2	12330.8
1303-3580	156892	116030
1304-3536	10581.8	5704.92
1305-3593	131676	110228
1306-3551	80284.3	54304.3
1307-3599	24231.7	18144.6
1308-3521	25497.8	15606.2
1309-3545	17474.5	5767.08
1310-3535	39901.2	11249.5
1311-3555	8988	8036
1312-3557	65666.5	50594.2
1313-3557	27495.4	15620.3
1314-3563	24257.2	13212
1315-3580	66048	40749.5
1316-3575	80557.2	51818.8
1317-3591	28189.8	15030.8
1318-3553	69520.6	44508.3
1319-3591	93878.8	69993.8
1320-3539	7600	5632.62
1321-3546	4028.31	1661.54
1322-3565	44500	35002.5
1323-3600	107992	76421.5
1324-3658	188021	138408
1325-3611	108798	63284.9
1326-3564	14151.1	6243.69
1327-3571	18878.2	11483.4
1328-3576	14783.7	14748.6
1329-3594	47800	36556.6
1330-3576	9900	3354.15
1331-3603	25268.3	9520
1332-3610	25383.1	7601.54
1333-3577	14440.3	6180.62
1334-3610	22621.2	11978.2
1335-3628	26748.9	20707.7
1336-3606	4074.46	3265.54
1337-3627	87678.5	64270.8
1338-3625	9416.31	7137.23
1339-3734	409514	257379
1340-3652	31654.8	15284
1341-3649	109841	86680.3
1342-3611	46400	39680.6
1343-3637	9090.15	7070.15
1344-3691	35642.2	29510.5
1345-3607	12100	5378.77
1346-3622	10530.8	1950.15
1347-3679	36212	21833.8
1348-3650	67165.5	39869.8
1349-3656	65400	39974.5
1350-3645	36760.3	16183.1
1351-3661	36215.1	22309.5
1352-3679	54412.3	44838.5
1353-3638	24900	18803.7
1354-3685	17834.5	5753.23
1355-3678	5038.15	2827.08
1356-3651	16700	11129.8
1357-3699	98446.2	62121.2
1358-3686	26042.8	6823.08
1359-3675	25600	18667.7
1360-3741	184963	136690
1361-3671	5894.77	3292.92
1362-3725	27524.6	21357.2
1363-3713	15764.9	9772.92
1364-3729	67822.8	46108
1365-3688	39075.4	21476.3
1366-3746	76511.4	53008
1367-3691	52764.3	35819.7
1368-3669	3776.62	892.923
1369-3743	23430.5	15639.7
1370-3709	47996.6	34561.2
1371-3715	39600	26999.7
1372-3698	25784.6	23308.3
1373-3721	34700	21832.9
1374-3830	27429.8	23348.9
1375-3761	68198.5	54232.9
1376-3750	93570.5	68404.9
1377-3729	35300	28690.5
1378-3731	25600	13976
1379-3731	13900	10943.1
1380-3789	166718	95096
1381-3748	9375.38	5952.92
1382-3723	8645.54	4435.08
1383-3747	43429.8	26999.4
1384-3746	42246.5	36306.8
1385-3752	65288.6	43378.5
1386-3778	32546.8	16892.9
1387-3737	7500	2751.08
1388-3743	5116.62	1355.08
1389-3786	44330.8	23800.9
1390-3772	19774.2	4254.15
1391-3785	12223.4	5520
1392-3813	73229.8	43749.2
1393-3783	5117.54	4143.08
1394-3789	53067.1	38254.2
1395-3787	53373.5	49552.9
1396-3801	70804.3	45346.5
1397-3765	6310.46	3927.08
1398-3796	49080.3	36248.6
1399-3791	8159.69	1244
1400-3842	33485.8	13310.2
1401-3872	17912.3	12654.8
1402-3828	22108.6	10687.1
1403-3795	13600	10749.8
1404-3875	168880	122976
1405-3805	27576.9	15311.7
1406-3791	6600	3719.69
1407-3859	24189.2	14700.9
1408-3831	57486.5	46225.2
1409-3817	22300	14052.9
1410-3835	14338.2	7851.69
1411-3856	138526	96150.8
1412-3905	20119.4	16267.1
1413-3827	6525.23	3378.15
1414-3831	35924.6	27168
1415-3851	59800	46448
1416-3846	21691.7	7147.08
1417-3854	56944.9	28280.3
1418-3913	73671.1	47941.2
1419-3877	39948.6	27179.4
1420-3846	41894.5	25739.7
1421-3862	76200	59756
1422-3839	3068	703.692
1423-3923	219760	145500
1424-3861	37936.9	25458.5
1425-3863	41300	30632.3
1426-3862	4088	3090.46
1427-3871	9447.38	8232.31
1428-3866	25361.8	8176.92
1429-3908	31865.5	17645.8
1430-3885	28128.9	19912.6
1431-3871	5766.46	2195.69
1432-3916	75500	47278.8
1433-3937	36993.8	21985.2
1434-3877	14000	10293.2
1435-3913	35084.3	34528.3
1436-3921	115650	75410.2
1437-3901	24618.2	15496.6
1438-3916	22751.4	8403.08
1439-3959	94350.2	53452
1440-3899	19178.8	13148.9
1441-3963	64310.5	46493.5
1442-3922	31080	24456
1443-3936	82400	67506.8
1444-3929	50752	35982.8
1445-3929	35129.5	14053.5
1446-3907	8100	9125.85
1447-3912	22400	14732
1448-3918	15500	13662.5
1449-3932	36511.4	21416.3
1450-3921	13583.1	2016.31
1451-3995	222660	175889
1452-3928	11709.2	4645.54
1453-3975	48880.3	38488
1454-3962	70648.3	35294.8
1455-3914	3700	3434.15
1456-3941	16299.7	6265.23
1457-3971	17565.5	6607.69
1458-3956	17945.2	13864.9
1459-3970	7754.15	4806.15
1460-3968	9876.62	6218.15
1461-3967	15220.3	9707.08
1462-4008	31255.1	11636.3
1463-3995	36600	25648.6
1464-3982	7934.46	4993.23
1465-4011	68817.8	49635.7
1466-4043	121921	94256
1467-3979	26600	22009.8
1468-4060	176974	140796
1469-3972	14738.2	7027.08
1470-3999	35940.9	23899.4
1471-4017	62296	25623.4
1472-3980	16837.5	12037.8
1473-3982	17498.2	11355.1
1474-4065	172338	111650
1475-4015	27221.8	11483.4
1476-4035	19738.5	10037.5
1477-4065	188702	127775
1478-4001	22900	13002.8
1479-4003	28987.4	18797.5
1480-4043	100149	60066.5
1481-4011	23700	19003.4
1482-4072	26045.2	18369.2
1483-4035	11770.2	7219.08
1484-4069	38866.5	21012
1485-4011	13976.6	8454.77
1486-4025	16089.5	11250.8
1487-4051	17600.9	9072.62
1488-4048	10131.4	6194.77
1489-4039	54320.6	38756.3
1490-4063	40058.2	22903.7
1491-4102	138614	102797
1492-4060	15278.8	11224.3
1493-4078	25531.1	10070.2
1494-4066	31165.5	12692.9
1495-4054	11364.9	4628.31
1496-4033	9300	4315.38
1497-4057	82377.5	47800.9
1498-4060	29561.5	20785.2
1499-4116	78819.4	49046.2
1500-4073	7678.46	5294.46
1501-4072	3980.62	2485.54
1502-4102	56778.8	34815.4
1503-4086	23111.7	6094.77
1504-4094	6577.85	5328.31
1505-4076	3687.08	1450.46
1506-4130	81614.8	49808.9
1507-4118	19955.7	12897.5
1508-4117	60544	40753.2
1509-4100	35124.3	22836.9
1510-4173	52055.4	29070.5
1511-4149	195176	136503
1512-4174	146709	65662.5
1513-4104	6688.31	3532
1514-4143	10015.4	7964.31
1515-4122	37716.6	22565.8
1516-4138	42318.2	25491.7
1517-4116	26877.8	16102.8
1518-4125	9174.77	6322.77
1519-4144	67924	39616
1520-4150	19645.8	8576.31
1521-4188	164634	109935
1522-4175	35381.5	15628.6
1523-4152	17323.4	15845.5
1524-4167	21696	14409.8
1525-4177	44116.6	16339.1
1526-4160	39100	33676.6
1527-4186	77098.5	42028.3
1528-4138	7295.69	4158.77
1529-4143	7900	6349.23
1530-4182	13045.5	5500.62
1531-4199	35118.8	20844.3
1532-4155	13551.7	2669.54
1533-4201	139835	100985
1534-4185	46038.8	28664.6
1535-4159	11068.9	6638.77
1536-4207	67524.6	36467.1
1537-4202	83054.2	66282.2
1538-4179	34983.4	18214.5
1539-4201	33360.3	21174.2
1540-4186	31399.4	20486.8
1541-4214	81100	59664.6
1542-4196	30022.2	22288.3
1543-4200	40448.9	21190.5
1544-4200	35065.8	21296.3
1545-4201	38832.6	24185.2
1546-4225	17168.9	10717.5
1547-4225	39117.2	23910.8
1548-4206	16200	10072.9
1549-4229	24600	21185.8
1550-4209	9400	8065.23
1551-4231	28792.9	17502.5
1552-4233	42200	30135.4
1553-4234	64527.7	34052.9
1554-4236	52416.9	32583.1
1555-4241	40465.5	24035.7
1556-4241	34583.4	20034.5
1557-4243	29717.2	17902.2
1558-4247	43865.8	22027.7
1559-4248	70080	49754.5
1560-4248	37010.5	17746.5
1561-4249	11671.1	8494.77
1562-4244	8400	8829.54
1563-4250	17800	14205.2
1564-4250	12794.5	5902.77
1565-4253	23400	16488.6
1566-4255	14032	9410.46
1567-4251	3900	1153.54
1568-4260	3803.38	2080.31

## Sheet: Supp. Fig. 13
Supp.Fig. 13: Total microscope signal (a.u.) for each ROI
GFAP			B-Alymoid
Regular	Conjugated		Regular	Conjugated
9898.26	426.273		7503.75	1288.64
10937.4	712.607		13578.8	1791.86
13479.6	1971.93		6428.75	1214.24
11239.1	977.067		7752.5	1366.95
9712.17	548.493		6100	1590.34
13846.1	1006.01		5842.5	3028.31
10829.1	621.711		6783.75	6478.64
11649.6	794.318		9232.5	10549.3
10728.3	762.118		6496.25	2519.83
17507.8	2943.91		4887.5	1504.92
15062.2	3194.77		5491.25	4910.51
12163.9	461.161		8731.25	9616.27
13251.3	1403.77		9952.5	11063.4
12914.3	675.723		12862.5	11477.6
17277.8	1540.45		6066.25	6248.14
12115.2	904.44		14366.2	6257.29
13138.3	1484.03		6708.75	1273.9
13433.9	2337.31		5828.75	2296.61
10818.3	1090.88		7766.25	4001.86
12292.2	1725.15		5820	4693.73
13417.4	1236.03		11271.2	5148.47
14887.4	1726.54		10611.2	3581.86
11961.3	1466.78		8438.75	2437.29
15850	5914.07		13383.8	5468.98
13376.5	4016.01		13388.8	13267.5
11564.8	2101.53		14481.2	20795.3
13881.7	1751.41		20846.2	22976.1
12036.5	3925.23		14835	9266.44
13156.1	3892.89		11457.5	6498.81
11814.3	1244.15		10298.8	2561.36
15011.3	3887.21		8310	1979.83
15263.5	5160.57		7381.25	4903.56
11140.9	5998.88		9692.5	2429.66
17013.9	3662.71		7126.25	1694.92
15840	3883.28		8597.5	2125.59
13313	4161.26		8891.25	2252.2
12847.4	4338.11		6601.25	1837.46
13516.5	2116.97		5495	1606.44
11830	1613.24		5768.75	1783.22
11697	924.46		10700	2047.46
14287.4	1695.72		6798.75	1784.24
12196.5	4247.84		17986.2	2719.15
11013	2639.33		6806.25	2216.44
12825.7	1406.09		8282.5	3744.07
12540.4	2923.18		7175	1923.22
11798.3	820.468		5500	3689.49
11715.2	1617.29		4276.25	1757.12
11883.5	2369.16		8537.5	1676.78
17530.4	7351.96		5052.5	5743.39
16019.6	7631.87		4961.25	5917.29
14272.6	3706.33		6600	1847.97
10082.6	676.375		4487.5	1421.69
13825.7	2862		8868.75	2016.27
13117.8	1382.55		4658.75	1720.68
12408.7	1925.4		4491.25	1622.88
13930.9	2866.95		4837.5	1664.75
13974.8	1569.02		5065	1607.8
13447	694.582		10225	2212.88
15853.5	1727.01		6441.25	3209.15
24582.2	4884.22		3868.75	1879.49
17263	2772.65		4767.5	1660.51
26583.9	7258.33		5141.25	5340.85
18561.7	2410.29		4712.5	13741
12151.3	1832.2		5075	1873.39
16673.5	3384.95		4793.75	1689.15
13890.9	1788.09		4270	1642.37
11924.8	1066.37		5006.25	1688.81
10869.6	1155.87		6178.75	1322.2
15622.2	2892.51		5368.75	1397.8
13898.7	1823.22		5766.25	1358.31
16816.1	1844.34		8221.25	1536.1
15357	2597.66		9928.75	1559.49
12183	1283.73		9653.75	1666.95
11900	1288.11		7740	1380.51
13754.8	2108.47		7013.75	1471.02
13594.3	2497.72		6690	1561.86
14313.9	1241.57		8660	1630.85
10873.9	2142.3		8702.5	1644.75
10920.9	2272.87		12550	1855.93
14205.7	1517.47		8741.25	1917.97
16872.2	3977.9		9316.25	1568.47
11612.2	3108.33		7663.75	2066.78
13722.2	2204.34		10123.8	1787.12
15248.7	2408.57		11262.5	1837.63
13533.9	1684.44		8032.5	1819.15
15477.4	1646.15		7200	2552.2
19499.6	2399.92		9841.25	3665.08
17605.2	3388.94		14353.8	7134.75
20979.6	5622.16		11750	2830.85
22963	11005.5		6486.25	1446.61
19763.9	9111.75		8772.5	1668.31
23130.4	6095.99		7913.75	1396.1
19180.4	4671.02		5816.25	1312.88
20015.7	2113.22		8627.5	1510.85
13394.8	1641.43		4935	1684.58
14606.1	2247.94		4648.75	1381.86
13899.1	8822.08		5411.25	1331.69
22860.4	6257.72		8731.25	1566.61
22373.9	2992.12		6576.25	1572.2
27702.2	3830.65		5965	1387.12
11415.7	904.745		6968.75	966.102
11747.4	930.346		6070	935.254
15326.5	1194.07		7040	1744.92
10129.1	3851.24		6391.25	884.237
10301.3	634.277		5981.25	835.932
11228.7	307.943		14102.5	1499.32
12170.9	545.356		4951.25	5413.22
15341.3	3389.02		6557.5	4545.08
14288.3	1455.56		11456.2	3089.83
15968.7	2616.11		7395	2170.17
11729.1	1469.98		3933.75	1896.95
16396.1	2017.05		5301.25	2966.61
24027.4	7030.75		8751.25	2907.63
11611.3	928.167		8548.75	3939.32
11759.1	606.253		5177.5	2467.63
10343	759.287		7927.5	2657.63
10692.6	693.157		6801.25	1247.12
13359.6	2676.29		12967.5	12766.1
9850	554.277		12453.8	11733.2
10708.3	992.566		6875	3558.47
12702.6	747.536		7003.75	7939.83
11559.1	1446.11		5222.5	5407.63
16762.2	3107.27		8576.25	2193.39
14386.1	3304.5		9731.25	5241.36
14747	3438.94		14137.5	10828.3
12728.3	1973.93		13696.2	15528.8
12185.7	2022.44		19692.5	18438.1
13287.8	3677.15		10896.2	5197.12
14924.8	4647.6		8522.5	1906.44
13002.6	2416.84		10358.8	2408.47
13294.8	3042.93		7758.75	2433.73
15473.9	7682.1		10745	4138.14
12548.7	4680.22		13413.8	4235.76
12791.3	3368.23		6988.75	2190.17
13948.3	3937.17		5906.25	1643.05
13440.4	1710.1		6630	1867.63
14167.4	2245.3		6443.75	1987.46
13008.3	2789.88		6977.5	1758.31
13230.4	2594.11		5815	1900.51
12095.7	2179.98		6496.25	1844.58
15933	3089.21		10035	2149.83
11053.5	3025.11		11251.2	2538.81
13180.9	3147.72		8155	4643.22
15236.1	3023.63		9078.75	5022.88
12069.6	2551.28		6755	2192.54
12780	1636.76		7176.25	2170.34
12931.7	1064.46		6301.25	2020.85
11825.2	2642.83		9591.25	2914.75
11510	2721.47		4388.75	1753.22
13751.3	5437.84		4857.5	2974.75
17994.8	4188.62		7637.5	2056.61
11727	848.819		6372.5	1747.8
13338.3	2159.35		4508.75	1474.07
13817.4	1626.29		5790	1631.53
12327	1563.01		6596.25	1763.22
11907	1260.98		4790	1599.32
15058.7	1122.2		5102.5	1603.56
17154.3	3677.41		4126.25	1514.24
17544.8	5270.86		3628.75	1514.07
17303	6006.9		4800	1525.08
14941.3	2336.44		4351.25	1592.88
13930.9	5701.26		4350	26059.7
21819.1	7175.8		5237.5	31907.8
12890	2065.17		4628.75	2463.73
13235.2	2400.1		4630	1776.95
15379.6	2006.15		5016.25	1647.97
14510.9	1708.19		5475	1253.39
16070.9	3806.01		7298.75	1561.02
16138.7	5348.88		6240	3060.85
20612.2	5827.25		6843.75	1376.61
20545.7	4139.45		5307.5	1433.9
12145.2	1862.81		5163.75	1464.75
15233.5	2110.98		7457.5	2246.78
11824.3	984.908		5387.5	3504.92
14077.4	642.688		7666.25	1318.31
15946.5	1719.25		8120	1554.41
15289.1	1508.88		7882.5	1380.17
12127.8	1062.93		8870	1584.58
11789.1	970.835		7887.5	1610.51
10423.5	997.739		11173.8	2554.58
12056.5	886.925		7320	2089.83
9776.96	627.862		7822.5	1970.17
10416.1	562.2		7765	2858.81
11913	1519		6801.25	1738.47
20383.9	1640.2		25165	3800.34
15077.8	966.762		15058.8	5345.42
16545.7	1760.96		16825	18425.1
15783.9	1828.35		15510	16677.1
17580.9	2068.72		11143.8	5999.15
19704.8	8417.37		6296.25	2418.31
20645.7	8174.24		5121.25	1284.92
21359.6	6414.38		5177.5	1321.19
19912.6	5433.03		6008.75	1575.59
14489.1	7374.99		5855	1701.19
14282.2	2326.86		5637.5	1536.61
17180.9	1257.41		5022.5	1354.07
21510.4	5110.71		5267.5	1838.98
26499.6	8724.13		7867.5	1732.54
27234.3	3552.06		5136.25	1441.86
17529.1	4440.26		5147.5	1242.37
12665.2	2566.52		8218.75	1073.56
12143	929.878		14675	1929.15
19997	3216.92		6690	1086.78
10696.1	808.798		7180	1002.88
13120.9	841.059		7812.5	922.712
13469.1	869.308		5757.5	1247.12
12541.7	1405.62		6636.25	1309.49
15893.9	1934.99		7538.75	3800.34
13145.2	1567.15		6157.5	1406.61
12366.5	1303.95		6631.25	1303.73
13155.7	1248.78		3910	1321.86
14182.2	1557.98		4121.25	1582.54
15092.2	1156.97		4046.25	1616.78
13900	1414.05		4296.25	3886.27
14007	824.033		4997.5	2362.03
14495.2	1660.65		10120	9081.19
11714.8	967.556		8622.5	3014.92
12878.3	3129.04		14231.2	16754.7
9932.61	1440.69		15066.2	15799.3
11096.1	342.24		7162.5	4725.08
15916.1	4230.37		5670	4272.71
14872.2	2653.32		10481.2	16019.8
10635.7	725.316		12060	17948.3
10454.8	1445.17		11807.5	14736.4
12408.3	1051.2		11276.2	11696.1
12405.7	837.047		11883.8	11348.1
13375.7	3197.41		28496.2	15792.7
14050	3017.82		11376.2	7296.95
13646.5	2879.23		8603.75	4337.29
14099.6	3314.81		7661.25	2649.66
12768.3	1518.31		9020	2102.88
17531.3	4454.24		8360	2154.24
14352.2	3218.39		9598.75	2734.07
15357	4518		7195	1872.54
12600	2364.83		7127.5	1857.46
12912.6	1411.02		6771.25	1841.69
11178.3	1908.39		7223.75	2137.97
15053.5	1828.11		7082.5	2420.34
10570	1357.74		6813.75	1725.76
10477.4	2592.89		6073.75	4342.88
11100	1267.94		8442.5	3336.78
18805.7	6424.91		6300	2104.07
14017	6244.36		5768.75	4376.1
13132.2	3268.17		5932.5	3444.75
12547	1935.89		7580	2116.44
14858.3	2501.53		6626.25	7268.81
11718.7	1347.13		10402.5	6023.56
14354.8	1997.45		8276.25	1833.56
10867.4	936.151		5040	2368.31
14131.3	2244.34		4948.75	2244.92
12856.5	2621.59		4911.25	1575.25
15820.4	3062.08		7818.75	2597.97
15285.7	2555.82		7608.75	1891.86
10873.5	926.68		4631.25	1598.31
11837	2022.71		5026.25	1788.64
12375.2	1170.33		4648.75	1697.12
11762.6	1167.47		4856.25	1609.49
14573.9	1984.73		5993.75	1787.12
14317	2257.78		4633.75	1602.88
14206.1	2059.49		4751.25	1808.64
14034.3	2700.45		6490	2017.46
23995.2	8439.92		4538.75	2671.19
16494.8	5126.7		4855	2426.61
13977.8	2248.55		5052.5	1673.9
14931.7	2584.95		19390	2860.17
15647.8	3212.99		5428.75	1676.27
16300	1821.06		5207.5	1359.83
13260	4560.37		4742.5	1571.02
13385.2	7406.4		5727.5	1853.22
19765.2	4230.57		6425	13007.8
15805.7	3851.96		5391.25	4112.54
13057	3280.75		5181.25	1395.93
13243	1332.95		19740	2392.37
11508.7	655.397		9046.25	1402.71
11845.2	375.642		7086.25	1344.24
15851.7	1083.08		9252.5	1729.66
12396.1	1080.59		9861.25	1876.61
12311.7	920.122		14071.2	2702.71
11470	921.874		18000	4555.08
10701.3	1631.3		9105	2453.05
10879.6	452.118		11020	5133.9
10080.4	1212.77		9051.25	2292.37
10771.7	1040.45		12076.2	3366.95
12594.3	393.014		8441.25	2451.36
12605.7	1143.01		9303.75	4929.32
12243	1665.89		21556.2	18657.8
14730.4	7079.21		12145	6340.51
16950.4	2969.98		12052.5	2423.9
12155.2	1103.03		10681.2	3817.8
18002.6	1727.92		7371.25	1732.2
21250	4868.29		5773.75	1555.59
18912.6	3556.62		7947.5	1516.44
26228.7	7304.58		9531.25	1653.22
24905.2	14597.6		12502.5	1911.02
22160.4	11965.2		7811.25	1415.25
15871.7	2577.52		7280	1343.39
22101.3	4006.27		6837.5	1378.47
30273	6562.97		10736.2	7683.9
27598.3	6254.42		5807.5	1786.1
20299.1	3646.64		5058.75	1263.39
10652.2	752.22		9125	1308.47
18040	3144.97		7891.25	1345.59
14018.7	3055.21		6686.25	952.034
12119.6	1139.19		5576.25	949.831
17100.9	2428.11		7687.5	1135.08
13420.4	1115.44		6685	1112.54
14474.3	2312.36		5910	1361.02
12422.6	2446.11		6000	1987.97
12563.9	1217.35		7217.5	2139.83
11800.9	1497.25		5686.25	1585.76
12827	1886.05		4060	1307.12
15262.6	1655.19		3857.5	1122.03
11216.5	584.318		3605	2736.95
11183	2052.77		3873.75	2050.85
10550.9	883.238		5436.25	2619.32
12690.9	1911.34		5483.75	7307.46
10518.7	1224.15		8885	3362.54
12703.9	1564.83		7698.75	5982.71
13037	3583.54		8606.25	4265.08
11046.1	621.059		7435	1823.05
13026.1	1218.64		8727.5	1561.86
10607	412.383		15187.5	6580.51
12110.4	1294.83		15985	11189.8
10907	611.365		10767.5	13086.9
12535.7	550.672		11161.2	13208.5
13821.7	1173.95		12798.8	15362.9
15453.5	3351.55		19215	26228.5
17425.7	4980.84		17432.5	15369.7
12368.3	1106.72		9396.25	5948.81
14507.4	2652.48		17331.2	3199.32
23243	6026.09		23011.2	8532.37
19438.7	7831.71		13485	2909.32
14417.8	11544.8		8820	4765.93
16455.2	6236.27		7566.25	2273.05
15850	2982.08		6423.75	1890.85
12197.8	1505.87		7438.75	1779.32
13980	1565.4		9837.5	5224.92
12509.1	1387.92		23956.2	18776.4
18940.9	4398.35		18622.5	7533.9
14120.4	4089.65		7760	4462.54
12838.3	2780.41		7437.5	2711.19
13930.4	3606.44		7082.5	1776.1
19662.6	5373.77		5956.25	1921.36
10815.7	1659.27		5335	1797.29
11165.7	1114.75		9653.75	2727.8
14883.9	1895.38		7582.5	5682.71
11176.1	1483.95		5718.75	2007.12
12542.2	2204.07		5071.25	1646.44
12466.1	1894.46		5420	1622.71
10210.9	1024.01		5917.5	1715.42
11454.3	728.269		6935	1683.56
13751.3	3292.89		5112.5	1865.59
15176.5	4024.85		4611.25	1611.36
11700.4	2006.48		5216.25	1704.92
12613.9	2046.72		4210	1568.31
13378.3	4057.25		7586.25	1733.73
15413.5	1702.51		4811.25	1615.08
15277.4	1727.94		4630	1462.37
14465.2	1900.61		4626.25	1830
14369.1	2266.58		4151.25	1755.59
18743.9	4221.02		5137.5	1810.51
21233	5244.3		4945	2471.69
15400.9	3101.73		5207.5	1681.02
15274.8	2577.47		10078.8	1797.12
16857.8	3803.56		5007.5	1609.83
17424.8	5006.56		6848.75	1737.63
16504.3	3406.25		8125	1788.14
14931.3	5639.29		6921.25	1480.51
21887	7178.45		4691.25	1442.88
16486.5	3036.5		5595	1465.76
14337.8	2148.64		4892.5	1345.42
13406.5	2163.75		5007.5	1212.03
12226.1	941.589		6218.75	1353.39
13358.3	1453.34		5951.25	1390.51
13453	1162.95		8373.75	1580.85
16629.6	1693.38		12461.2	1753.22
11187.8	1101.51		11452.5	2000.85
13280.4	672.974		12947.5	1899.66
11230.4	569.308		8922.5	1996.95
12867.4	906.599		9747.5	1818.31
11891.7	730.916		8807.5	3210.68
9443.04	685.051		14508.8	7632.2
9821.74	683.564		9063.75	4297.12
10172.2	497.21		11286.2	4012.2
13602.2	1239.63		11192.5	16842.7
13255.2	1734.85		22373.8	25669.2
10839.6	7812.14		21696.2	19401.5
14541.3	2273.32		13898.8	10038.1
16702.2	2868.29		11991.2	7935.76
15725.2	1440.59		6093.75	1340.51
18784.8	2411.28		5767.5	1437.12
19140.9	3914.24		12011.2	2444.92
21320.4	6810.75		16221.2	2766.78
15953.5	4291.75		4857.5	1728.31
15694.3	8532.59		6185	1495.93
24253.5	6022.85		10026.2	1597.29
23087.4	4246.27		11075	1846.1
24673	2762.99		6255	1427.46
31414.8	5420.45		5471.25	1395.42
22448.3	4708.04		7796.25	1416.1
13017.4	1858.94		20712.5	2333.9
11521.7	1306.37		8270	1249.15
13298.7	1180.73		7061.25	995.932
11177.4	372.159		6512.5	1018.81
12826.1	3238.92		9725	1134.58
17057	8791.24		7223.75	1084.92
10850	1301.18		6598.75	1135.08
13577.8	3254.05		5485	1914.24
9946.09	2259.35		6203.75	1731.36
14681.7	2995.87		11336.2	4890.34
15715.7	1695.38		5550	1237.29
12067.8	1434.42		3917.5	2384.92
10385.7	786.864		3902.5	1544.41
10888.7	812.749		4297.5	2441.53
13592.2	1900.37		4203.75	2118.64
12791.7	3394.44		4410	3691.86
11325.7	1279.57		5642.5	4407.8
10829.1	1712.04		6693.75	3410
15023.5	7211.3		8311.25	7280
12336.5	2079.31		8471.25	5533.9
9846.96	1648.68		6737.5	3217.29
9826.96	652.016		8316.25	2891.19
8962.17	692.24		10927.5	5260.34
12432.2	820.489		10227.5	10229.3
12573.5	1143.97		14561.2	21124.9
11421.3	933.992		15301.2	16132.5
10682.6	620.855		17077.5	22482
16654.3	5235.01		23203.8	20142.9
13048.3	1821.59		20993.8	17085.4
11106.5	2521.63		23581.2	21118.6
10113	980.407		15951.2	6613.39
15902.2	5066.5		12101.2	4087.46
16233.9	5556.5		21090	12748.3
14116.1	9186.23		13607.5	5400
14258.3	4115.52		7636.25	5296.1
14642.2	3041.1		8618.75	3045.93
13953.5	2300.69		9366.25	7111.19
13319.1	1084.95		28738.8	25762
16608.7	2041.71		28616.2	32120
9045.22	1668.45		11705	7295.08
8682.17	1986.48		6027.5	2126.78
9865.22	987.475		5798.75	2146.95
11884.3	1797.15		4888.75	1709.32
12533	1508.43		5881.25	1784.75
10963.9	1456.64		5393.75	1613.22
14324.3	3827.05		5442.5	1817.63
11945.7	2451.69		5252.5	1843.56
12016.1	2060.49		4478.75	1762.2
12825.7	3331.06		4880	1950
11509.6	2919.43		4981.25	1546.78
12603.9	2944.99		4723.75	1723.05
13770	4180.24		5307.5	1608.47
12537.4	3288.23		5373.75	1681.36
13049.1	3752.75		5251.25	1886.27
12298.3	1113.4		4852.5	2834.07
11978.3	2500.18		16661.2	2417.97
11817	2396.23		6318.75	4009.15
12903.9	1382.53		4693.75	1519.49
14724.3	1064.54		4845	1919.32
12429.1	1465.46		4997.5	1688.81
14323.9	1975.7		5735	1527.8
12617.8	2016.01		6502.5	1766.95
11495.7	1650.9		5841.25	1605.08
11403	708.065		9572.5	2175.08
16608.7	1482.46		5385	1696.95
11083.5	1196.6		5532.5	2587.8
10386.5	639.308		5166.25	1341.86
15040	3075.91		8757.5	2644.75
14649.1	1980.69		7245	1433.9
14994.3	3484.42		5526.25	1394.75
13606.5	1821.3		5576.25	1418.47
12795.2	2038.53		6015	1361.36
12257.4	1067.72		5571.25	1374.92
12864.8	1200.16		6841.25	1425.93
15779.6	1466.35		7308.75	1614.07
17750.9	2879.41		13350	1946.95
13178.3	5774.77		9846.25	1704.24
15867.8	1781.79		8431.25	1791.53
10972.2	2083.34		9978.75	1861.19
12323.9	2746.68		11042.5	1815.93
10915.7	1517.47		13202.5	2730.85
9208.26	310.468		18110	11314.6
9873.04	561.018		15117.5	5657.63
11719.6	974.216		18026.2	4980.68
14014.8	1746.84		11028.8	8316.1
12687	1264.62		13478.8	7038.31
14277.8	4104.93		11797.5	19634.7
10260	1206.68		9788.75	10798.1
13499.1	1062.24		11806.2	2618.47
11740	617.149		9148.75	1677.12
11617	1472.18		5373.75	1871.86
28047.8	4687.31		9572.5	2161.19
21493.5	6247.43		9807.5	1670.17
14290	1570.57		9165	1575.08
18610.4	2409.51		6438.75	1360.68
19150	3805.36		5715	1411.86
33396.5	9751.79		5850	1497.97
39894.3	11348.6		7161.25	1865.59
30892.2	5574.3		11133.8	1841.19
25742.6	4760.02		5301.25	1359.83
14381.3	2525.58		7401.25	1028.14
16504.3	2743.89		7323.75	1203.9
10695.7	1529.61		7431.25	1042.03
12664.3	1589.98		7273.75	1101.36
11867.8	2299.57		7246.25	1031.02
15448.7	6086.33		9012.5	1132.71
14038.7	1512.59		10517.5	1882.71
17073.9	3413.05		7280	1088.98
14789.1	5426.76		5988.75	1016.95
12887	4467.96		4917.5	1001.19
13180	2008.57		7328.75	1248.31
18480.9	3992.02		4942.5	1126.95
10195.2	584.338		4107.5	3069.32
11407.8	1369.65		4468.75	2999.83
14107.4	1713.44		4686.25	2945.76
12577.8	3190.31		4856.25	2564.92
11983.9	1750.98		5886.25	2508.98
11399.1	902.627		11252.5	3643.39
19681.3	7167.66		7875	2285.25
16478.3	2477.68		8280	3465.93
13558.7	1993.91		15267.5	6029.32
13397.8	579.654		8087.5	4824.07
10820.9	935.418		10512.5	7940.85
12044.8	1714.36		9063.75	4577.29
12184.8	1038.96		13896.2	8433.22
11293	1477.98		13623.8	6385.42
11924.8	1197.23		12335	13243.2
14095.7	3847.33		13551.2	8954.41
13102.6	2011.32		13001.2	7250.85
13661.7	1597.68		19678.8	10995.3
15588.7	3103.6		17192.5	9426.95
19993.5	5081.67		20771.2	6251.36
13245.7	3816.29		20280	11744.1
15698.7	3272.55		14028.8	11184.1
12834.8	3598.51		9166.25	4486.44
14109.6	2974.62		11333.8	2315.93
12520	1986.78		6781.25	2758.81
11147	1750.61		7366.25	4669.32
12062.6	776.68		9082.5	6188.14
11389.6	1095.93		9903.75	3638.81
12641.3	926.619		7165	1766.78
13655.7	1267.54		6292.5	2058.81
10975.7	1051.73		5310	1560
13054.3	713.89		5418.75	1656.1
11665.7	1802.28		5412.5	2345.59
12641.3	1987.66		4712.5	2183.56
12767.4	2105.87		5440	1598.31
12783.9	1714.42		5411.25	1733.9
11940.9	3351.83		5043.75	1652.54
13381.7	4181.06		5011.25	1725.42
13821.7	5647.47		4448.75	1672.03
13587	4711.85		4972.5	1592.54
13077	2581.28		6762.5	1736.61
12697.4	2859.35		5917.5	1806.44
14903	2585.78		7770	1842.2
12725.7	2564.38		4932.5	2008.64
16772.6	5237.13		6278.75	2443.9
12770.9	2670.86		5533.75	1476.95
15298.3	2232.16		5347.5	1707.46
14095.7	2231.98		7122.5	1727.12
14521.3	1277.03		4630	1557.63
13957	1617.8		4741.25	1520.68
17517.4	2937.49		5136.25	1557.8
16651.7	2260.55		5752.5	1514.92
14383	1307.7		6500	1457.46
11938.7	973.646		5550	1633.9
11903.9	594.012		4827.5	1450.51
17596.1	2415.3		5605	1416.78
15319.6	2014.13		5888.75	1520.68
20235.2	1711.18		6746.25	1985.93
19695.2	2691.14		5731.25	2454.24
14005.7	2524.68		5143.75	1297.97
14461.7	1284.38		8211.25	1470.17
12405.2	1395.76		10615	1679.83
13695.2	1462.3		6955	1624.75
12537	1376.78		8852.5	1840
12546.1	1289		15873.8	2330
11907.8	765.071		8891.25	1867.97
15342.2	1678.23		8645	1821.36
9951.74	856.354		8363.75	1584.58
11787.4	2879.33		9836.25	1650.34
9893.91	421.976		12502.5	4921.69
11078.7	379.226		14346.2	7991.53
10556.1	1206.82		12203.8	4621.36
11425.2	964.481		9461.25	2997.12
13308.3	1558.64		8496.25	2197.12
12050.4	934.094		9422.5	2616.61
9016.96	316.619		12633.8	3886.61
9274.35	241.935		6797.5	2169.49
9015.22	217.902		8341.25	3731.36
9368.26	262.505		7803.75	1923.9
16010	1408.74		10231.2	2181.02
21091.7	2970.1		6237.5	1631.36
18664.8	2682.93		5901.25	1404.58
15643.5	1240.49		4605	1592.03
16394.3	3258.07		5738.75	1401.86
19765.2	4092.46		5291.25	1268.14
26229.1	8897.21		10218.8	1616.95
29497.8	7324.52		5121.25	1507.46
24269.1	4503.22		6222.5	1594.75
13983.5	2060.57		6948.75	1051.53
15891.3	2721.3		7705	1718.64
11201.7	1512.14		5748.75	1061.36
12783.5	1671.2		6416.25	1329.66
13365.2	3398.27		7423.75	1044.58
14420.9	5361.08		7203.75	941.356
13011.3	1726.86		6997.5	1008.98
13495.2	2636.25		8347.5	943.898
16680	2430.22		12633.8	1353.73
17357.8	4969.19		6118.75	1260.85
12577.8	1844.62		10748.8	1380.68
15459.6	1815.34		6440	3003.56
10633.5	717.108		5312.5	1976.44
10243.9	941.405		6107.5	2929.83
15733.5	4031.24		7041.25	2074.92
18516.1	4577.66		7780	6606.1
14255.2	2935.3		9561.25	4823.9
11923	2090.22		8778.75	2423.22
20348.7	5900.81		10240	1585.93
23186.1	2933.69		7477.5	4306.61
14145.2	1445.93		10140	5456.78
12385.7	1268.27		7753.75	13883.2
13440	1073.58		8702.5	5669.32
11480.9	562.159		6427.5	2486.95
10727.8	790.916		7827.5	1842.2
13092.6	1366.97		12756.2	3317.97
11739.1	1323.79		11836.2	3013.39
14726.1	3287.27		17688.8	4881.19
12148.3	1524.97		15790	8207.63
12906.5	1139.21		13006.2	8000.51
12427.8	2403.03		14625	9105.93
13620.4	2598.59		17743.8	9897.12
12278.3	2477.88		13811.2	6571.02
11779.6	920.081		9792.5	3534.41
12833.9	2483.93		24546.2	14530
14297.8	2989.84		25927.5	3144.58
11391.3	979.022		10565	2386.78
14780	1706.42		7963.75	1956.44
12203.5	1824.01		8718.75	1886.95
10223.9	494.542		9836.25	5886.78
12298.7	1331.96		7688.75	2449.32
20940	2633.89		9058.75	1757.12
12831.3	1964.91		9177.5	1937.63
11739.6	1907.05		5450	2039.66
12513	1951.43		5118.75	1720.85
13012.6	1840.47		8816.25	1962.03
11337.8	1988.02		7413.75	1688.47
12306.1	2207.35		5211.25	1705.59
11488.3	3386.64		4592.5	2064.58
13434.3	6317.72		10142.5	3113.73
11533.9	2691.93		5503.75	1953.73
13395.7	3021.55		4150	1611.69
14323.9	5449.21		4423.75	1861.69
13697.4	4542.81		4677.5	2246.1
15373.9	4154.24		4551.25	6082.54
13284.3	3536.6		6567.5	6293.73
16560	6389.59		10407.5	7367.97
11655.2	5126.23		9127.5	5733.22
15883.9	3594.97		6387.5	1880.51
11550.9	1697.82		5033.75	2434.92
15129.6	2488.64		5197.5	1585.42
14670.9	2070.73		5422.5	2208.14
14034.3	2288.57		5306.25	1778.64
14503.5	3386.01		7896.25	2294.07
14361.7	2296.7		6597.5	1610.85
12374.3	1409.8		9588.75	1758.98
13384.8	1130.49		5886.25	1524.41
15044.8	3738.07		6386.25	1401.02
15553	2850.98		10758.8	1800.85
15341.7	2960.88		10932.5	2378.98
17014.8	3872.53		5315	1952.88
13068.3	4126.68		5098.75	1490.85
15007	1718.35		6698.75	1626.78
14409.1	4539.67		21333.8	2370.68
15770	2996.31		7123.75	1595.08
14172.2	1948.39		15760	2014.41
11102.6	1123.71		12446.2	1983.73
13508.7	1486.54		7980	2468.81
11904.8	693.523		12070	2437.63
9809.13	666.864		8953.75	1733.22
10582.2	2704.22		7760	2069.49
11087	1495.93		7150	4342.03
10766.5	510.754		7153.75	4502.37
10253	422.2		8142.5	2115.42
10529.1	512.831		9450	2411.19
12314.8	1003.99		7298.75	1880.68
15610.4	704.481		10331.2	4291.86
8977.83	422.953		13087.5	2473.05
9327.39	332.24		18366.2	2700.34
9039.57	355.58		9453.75	2349.83
9397.83	745.662		5535	1550.17
10685.7	1158.33		15670	2452.54
22475.7	2677.84		7528.75	1671.19
20047.8	3875.64		6917.5	2876.44
13006.5	2312.83		5788.75	1707.8
16138.7	1711.43		5250	1234.41
16493.9	7486.13		5212.5	1640.68
21847	7777.56		9657.5	1716.61
28313.9	6920.39		4585	1725.93
26266.1	4767.27		8736.25	1547.63
16419.1	2841		7873.75	1100.34
15005.7	2931.77		11190	1486.61
14784.3	3334.64		11407.5	2787.97
14284.8	3218.07		7440	982.034
13231.3	3163.58		8856.25	1180.68
13956.5	5720.22		7951.25	1036.1
9864.35	873.218		14978.8	1734.41
12053	1014.62		14703.8	1420.68
13193.9	1845.6		11480	1388.47
18453	3947.17		6872.5	1104.92
14421.7	1250.2		6605	1855.76
16792.6	3099		7110	2997.12
14745.7	2746.64		6047.5	1861.86
10608.7	661.202		6832.5	4328.64
10204.3	536.212		8982.5	2602.54
12575.2	1088.8		8315	4455.25
11928.3	1465.25		13713.8	6957.29
11609.1	2035.74		8733.75	10012
11845.7	2679.08		7937.5	3135.25
14856.5	2221.1		6493.75	3642.37
11588.3	1665.15		6883.75	2738.14
13544.3	1030.92		12622.5	9158.31
10063.9	1179.04		14595	7611.36
15451.3	1221.96		14390	5150
11102.2	845.845		12163.8	6543.9
11383.9	367.413		18421.2	15946.3
10996.5	937.739		13650	9028.81
14832.2	2922.71		14491.2	6046.78
11959.6	1295.34		16446.2	8509.66
12716.1	2353.38		24090	14412.4
17990.4	3323.22		18988.8	12982
11910	1507.29		17887.5	26844.7
11079.1	549.959		13340	7274.07
12321.3	1080.41		12310	2193.22
16327	4117.25		23015	3025.08
16355.7	2622.02		10185	2112.71
13112.6	1109		8111.25	1945.08
10795.7	1011.89		7742.5	2448.81
11435.2	830.346		6870	2039.32
14486.5	1536.92		7468.75	3166.95
17528.3	7422.26		8527.5	6758.14
13742.2	3296.01		11370	1875.76
12778.7	2483.69		5816.25	1749.49
10958.3	1470.67		5581.25	2881.36
13020.4	972.749		4962.5	1464.58
11716.1	1159.14		10042.5	2172.54
12387	2609.71		6120	1639.15
14011.3	1932.3		4917.5	1716.1
12404.3	2555.34		5537.5	2207.12
13610.9	4526.01		6162.5	1753.9
14127.8	3054.32		4830	1770.34
16367.8	3134.18		4428.75	1393.9
15993.9	4162.79		6577.5	1697.29
12426.5	5819.39		7871.25	3513.22
16239.6	4147.29		5043.75	2659.66
13971.7	2983.2		14243.8	18934.9
12728.3	1749.08		26955	28299.3
16127.4	3554.85		25990	24829
13271.3	1793.89		15725	12497.1
12167.8	2357.03		8091.25	1958.81
15200	3701.28		6028.75	1901.02
17175.2	3382.06		5652.5	4302.54
11863.5	1624.5		5582.5	3057.12
14535.7	2022.95		12095	2945.59
13398.7	1818.76		6892.5	1813.39
11300.4	920.57		5635	1728.64
12743.9	757.251		5341.25	1490.85
14213.9	2911.34		5101.25	1468.64
15798.7	2022.42		5071.25	1429.66
14552.2	1228.43		7002.5	1749.83
18643.9	3266.6		7630	1520.51
11550.9	3019.55		5330	1217.12
12867.8	691.12		5635	1354.24
14630.9	558.778		6406.25	1396.78
21256.1	4159.53		6920	1439.15
19993.9	3895.64		9825	1717.63
18703.5	1842.85		12705	1945.42
12892.2	1095.15		9646.25	1979.49
15077.4	1011.32		8212.5	2040.68
10081.3	743.523		8170	2614.92
10987	1395.62		13380	4030.17
12170.9	2654.62		7208.75	2409.32
12390	1704.89		12198.8	2681.19
9970	449.511		14433.8	2390.68
10798.3	1255.54		8790	3613.56
10848.3	1287.07		8770	1812.37
19814.8	1907.92		15583.8	5853.22
13563.5	4366.05		12148.8	2744.07
9822.17	318.269		8417.5	1857.29
10956.1	370.468		7336.25	2234.92
9987.83	519.695		5618.75	1430.85
17553	910.367		5850	1380
25977.4	4734.46		6842.5	1737.63
24874.3	5101.63		5881.25	1661.36
15930	3026.33		6751.25	1470.17
21292.2	3575.07		6918.75	1440.85
22332.6	5107.41		5020	2296.44
24148.3	2114.44		5203.75	1250.17
20397.4	4867.68		5023.75	1417.12
23510.4	4680.35		4356.25	1390.68
14767	1129.65		11931.2	1231.36
20088.3	1597.35		5821.25	2807.46
16175.2	2346.78		6652.5	1377.97
11547.8	1960.22		6265	966.102
14665.7	3390.59		6693.75	931.186
15183.9	6197.96		6266.25	1081.53
11093.5	953.646		5657.5	1217.63
12247.8	1670.67		7521.25	986.271
11337.4	3132.87		7876.25	1109.66
14267.8	3133.16		5505	1328.47
12952.2	1093.48		5726.25	1597.8
14363.9	1239.69		5372.5	2521.36
11044.8	1664.95		6560	1683.56
12252.2	835.703		7690	1781.53
10106.1	601.242		8093.75	3059.49
12795.2	1237.37		6437.5	3015.42
10467.8	1749.78		9768.75	2100
11340.4	1143.67		8970	5955.42
10668.3	549.511		7300	3530.34
13400.4	413.544		6926.25	1270.51
11282.6	455.58		6925	4870.85
11272.6	1105.42		7675	3037.63
10550.9	952.342		8778.75	5732.88
11395.7	726.395		11036.2	9861.53
11004.8	285.071		13027.5	14536.6
11137.4	910.998		16287.5	18620.7
11910	1138.96		16021.2	23185.1
15217.4	3035.17		18182.5	28790.3
10786.5	4250.2		19891.2	14156.3
14958.3	1457.52		12283.8	7123.56
12960.4	1972.28		18425	13081.9
10300.4	613.605		14740	6033.56
11267	1094.44		10643.8	4347.63
11976.1	1547.9		8182.5	3871.86
13649.6	1485.64		23496.2	5847.8
11324.8	1835.3		7465	1855.25
11430.4	1890.81		15547.5	2512.71
12092.2	1753.85		7292.5	1976.44
11977	1544.4		6622.5	1665.59
15146.5	1993.91		7546.25	2427.63
14163.5	3952.55		7648.75	1646.61
13023.9	3961.98		6521.25	1635.93
12932.6	2036.78		6338.75	1975.76
15620	3310.43		21428.8	3508.47
12957.8	1984.91		10753.8	1833.05
15096.5	2641.93		5486.25	1999.49
11271.7	2236.84		5046.25	1617.12
12412.2	1608.07		5335	1462.88
13192.2	2817.66		6303.75	1679.66
13883	3468.55		5005	1635.42
14253.5	3624.05		5288.75	1472.03
14402.2	1751.41		5326.25	1720.68
16924.8	2115.87		4728.75	1615.76
14643	3536.54		5587.5	5334.41
15339.6	3359.47		12246.2	11021.9
11373	1203.12		17896.2	21900.7
12800.9	459.267		26717.5	42040.3
12479.1	1742.53		22381.2	34822
13084.8	2811.65		19066.2	21295.1
15191.3	2623.38		5152.5	2827.63
14737	977.862		6503.75	2321.53
17816.1	9146.4		7205	3658.31
15203	3838.39		11850	10223.7
11620	2115.68		11967.5	25116.9
13091.7	1351.43		8085	7499.32
13512.6	1738.78		6080	1552.37
12129.1	908.045		5566.25	1473.39
13093.9	1144.2		5565	1447.12
12627.4	823.157		5450	1565.93
13464.3	1832		6141.25	1421.19
16304.8	2565.21		5838.75	1284.58
18281.7	2087.8		5462.5	1442.2
13505.2	687.006		5711.25	1408.81
16128.7	1112.48		7102.5	1608.31
20125.2	3191.22		7507.5	1541.53
14441.3	2458.27		9297.5	2894.24
16234.3	1978.72		8386.25	1680.51
11360.4	724.297		8073.75	2002.2
13328.7	1311.1		7581.25	3495.42
10424.3	564.786		8320	2286.95
10898.7	742.301		8302.5	2749.83
12326.5	1775.21		14863.8	3632.71
13717	3493.08		19171.2	2746.61
11322.6	688.391		12567.5	2833.39
10457	601.141		9087.5	5354.24
14823.5	902.648		18766.2	8100
15919.6	3074.64		24380	21006.3
14009.1	1515.09		13121.2	9853.73
12228.3	1763.01		15508.8	4651.19
11465.7	881.772		11281.2	1928.14
15206.1	1433.91		5805	1523.22
16053.5	2556.97		5847.5	1474.58
22363.9	5889.86		8577.5	1658.81
22768.3	5709.59		21025	3499.49
19480	4808.04		7000	2827.12
15952.2	3169.49		8348.75	2127.12
20533	2561		9190	1500
19865.7	3012.44		7056.25	1581.86
18103.9	5831.12		4727.5	1419.83
25501.7	3542.71		4525	1427.12
12130.9	1162		12197.5	2446.1
15834.3	3199.88		10381.2	1700.17
10348.7	956.395		6947.5	1244.58
14253.5	2556.09		8363.75	1126.1
13457	3012.59		6872.5	1459.15
14063.9	3400.57		9403.75	1989.15
13453.5	1637.62		5483.75	1539.15
12089.1	1339.53		5591.25	1338.14
14597.8	3719.65		6342.5	1136.61
11929.6	1626.97		5498.75	1299.49
15203.9	2405.4		7261.25	2110.68
13161.3	2346.84		7717.5	1317.63
10313	989.267		6962.5	2288.81
14110.4	2589.08		28477.5	4584.75
10257.4	779.857		9712.5	3972.71
10468.3	429.124		5966.25	3030.85
10695.7	497.128		13041.2	3718.31
12084.3	487.495		14770	7326.78
10563.9	397.536		14538.8	12204.4
11737	548.676		8003.75	3869.32
9874.35	441.813		7480	5554.58
11179.6	2642.93		10653.8	9882.71
11022.2	1026.95		15178.8	12569.3
11953.5	1093.16		16238.8	20070.5
10564.8	1491.75		12553.8	11132.2
10474.8	889.145		17070	14335.4
11781.3	1195.6		16321.2	18781.7
13827	2911.81		16470	19938.3
9832.61	4666.66		17937.5	19861
15334.8	1546.48		17566.2	10200.7
11752.2	691.222		12941.2	11987.8
9614.35	547.475		12078.8	4783.73
11047.4	354.053		11187.5	2634.92
10735.2	888.9		15432.5	7370
12286.5	3434.54		19775	9444.41
13281.7	4314.99		8051.25	2028.31
11796.1	2057.29		9811.25	2732.88
11602.2	1019.37		7602.5	2074.75
9773.91	1043.03		7572.5	2404.58
12591.7	1385.17		9681.25	2176.61
13562.2	4622.61		13200	2172.88
12197	3298.7		6186.25	1857.12
13682.6	3359.31		5527.5	1786.61
13538.7	3794.58		11096.2	2383.05
10553.9	1897.07		7625	1797.8
13076.1	2152.12		6062.5	2342.71
12738.7	2118.29		8988.75	1997.97
17178.7	3168.7		6288.75	3190.51
13245.7	3477.86		11397.5	5315.76
12967.4	3283.38		8135	1941.02
13383.9	2588.39		7036.25	2104.92
11596.1	1881.49		4880	1525.25
14286.1	3371.14		5300	1568.98
14539.6	5745.68		4721.25	1600.51
17144.8	5045.85		6392.5	1709.49
11956.5	1403.01		5932.5	4291.53
14332.6	2398.04		10256.2	19054.1
10897.8	1530.67		8471.25	10509.7
10661.7	972.383		6672.5	5055.59
11489.6	1255.42		6896.25	3495.59
12321.3	1585.97		7306.25	4702.03
14074.3	1630.14		15035	11451.9
15069.6	3447.72		20595	24172.2
11384.3	1443.95		24066.2	27527.5
13510.9	1841.34		5891.25	5660.17
12015.7	1902.57		5882.5	1545.42
10842.6	695.234		6652.5	1493.73
13820	1957.03		5471.25	1341.86
20586.1	6955.85		5491.25	1378.14
19477.4	6339.12		5158.75	3114.92
14304.8	3941		5575	2757.97
12079.1	1342.04		5070	1227.29
15699.1	1285.82		5795	1446.95
12657	1308.96		6470	1545.42
16996.5	1382.73		7101.25	1744.75
12523.5	1130.81		9661.25	1778.31
13242.6	851.365		9927.5	2428.47
9894.35	296.904		9051.25	2070.68
13443	986.843		9205	1947.63
15433.5	1364.64		7967.5	1939.15
12093	882.444		10535	2221.19
16070.4	1743.05		10776.2	2876.61
16209.6	1227.25		10956.2	2090.51
10571.3	479.45		11291.2	3640.17
10463	389.613		13987.5	5925.93
11797.8	1095.87		22365	10652.4
13014.8	2142.38		20350	17760
19566.5	1118.96		16903.8	16688
16690	2143.73		8336.25	5352.88
12829.1	2408.92		9617.5	1683.73
12981.3	1261.87		6602.5	1445.25
19055.2	1756.64		10850	1622.37
23193	5820.06		7993.75	1651.53
25545.7	8067.47		6833.75	1512.71
21686.5	3037.43		8150	1937.46
14373	4673.69		8383.75	1506.78
23097.8	4451.02		8331.25	1386.27
21715.2	3427.21		5028.75	1314.07
17262.2	6528.02		7072.5	1533.73
15337.4	1794.79		5698.75	1595.93
14384.8	889.572		14936.2	10134.2
16778.7	3886.99		9061.25	1430.51
14494.8	906.599		7025	1277.8
13936.5	1540.9		8407.5	1148.81
11907	1308.17		7266.25	1128.81
15839.1	3344.6		8661.25	1451.36
13317.4	3392.4		7748.75	1431.69
14813	3440.51		6995	1405.25
13701.7	2595.72		5210	1121.02
12110.4	1996.33		4712.5	1007.46
12911.7	1196.56		4356.25	3308.64
13610	1748.19		6282.5	1087.46
12526.1	1632.93		6177.5	1497.97
13174.8	1157.41		6835	1583.22
12117	1095.42		5472.5	1493.39
10148.3	358.9		5540	2747.8
9388.7	572.301		10280	4424.41
11049.1	461.1		10840	8891.19
9808.7	531.853		12606.2	9913.9
10479.1	1338.04		13715	6290.34
10913.9	710.367		10616.2	7073.05
11675.7	1165.8		11940	9948.14
9916.52	332.79		15325	6272.54
11777	1210.53		14505	9420.85
12199.6	1120.55		10037.5	7626.95
10832.2	425.662		14698.8	13451.9
12453	1878.29		14431.2	11875.3
15092.6	2871.55		19142.5	19465.8
10420.9	4974.15		21645	9907.8
11231.7	1630.12		16377.5	7688.64
13018.7	1074.85		10541.2	4589.83
9803.91	296.11		10642.5	5090.17
10640	623.055		12091.2	3901.53
17500	2060.47		12780	6664.07
10770.4	3491.87		12840	6191.86
11279.1	3643.2		8680	4418.14
16738.7	3833.93		13655	2586.27
12631.3	2380.92		8336.25	2201.19
14518.3	2356.07		6596.25	1793.9
12877	3175.19		5841.25	1769.66
14134.3	3172.57		9653.75	1906.78
11615.2	4718.15		9130	2220.68
13437.8	2831.06		5931.25	1618.14
12445.7	1052.69		6995	1695.42
11027.4	567.882		5857.5	1787.29
12530	1105.76		8156.25	2132.88
12088.7	1347.39		6498.75	3729.83
14061.7	2499.92		10192.5	8959.49
14199.1	1999.41		32268.8	30565.6
15883.5	3009.37		11240	3224.92
15065.7	3398.11		5417.5	1922.71
13598.7	3122.48		5316.25	2108.81
15214.3	5904.03		8426.25	1788.98
23443.5	7432.55		4640	1520
16077	4602.73		5010	1612.88
16484.3	2062.67		4523.75	2843.56
15971.3	2720.47		6616.25	2510.68
12290	2284.36		5576.25	3858.14
12287.8	1750.96		5967.5	2894.58
14295.2	3151.81		6601.25	3198.31
15505.2	2589.53		5456.25	3183.9
12701.7	1523.1		7740	1984.58
15780	1787.01		9082.5	8431.19
10972.2	957.739		6683.75	3781.36
12493.5	1041.85		7012.5	6660.51
14020.9	2695.38		6268.75	3091.53
12669.6	1045.42		6318.75	1934.75
12213.9	2820.94		5472.5	1391.86
14627.4	6621.57		5228.75	1490.51
17944.3	5864.32		7425	1863.22
16609.6	2988.98		7313.75	2189.49
12809.6	1451.55		4510	1310.68
17854.8	4462.1		9423.75	1830.51
20132.6	3369.8		6162.5	1525.59
18897.8	2004.15		6550	1967.12
12995.7	567.617		7433.75	1743.05
12091.7	506.741		7692.5	1714.07
9696.09	233.34		12768.8	1905.25
9713.91	426.314		8828.75	2401.19
10103.5	782.709		8263.75	1900.51
14403	615.947		7468.75	1857.12
10886.1	857.556		7513.75	1658.47
12833.5	604.134		6761.25	1667.46
20705.2	1389.67		10541.2	1902.88
12583	1081.57		10297.5	4345.08
11589.1	1201.55		15261.2	11274.2
12344.3	1428.23		12607.5	6225.25
20873.9	2281.3		10827.5	2764.58
10615.2	696.334		6210	1504.75
10905.7	849.857		8081.25	3851.53
17991.7	2580.14		6950	1754.07
17200.9	2237.9		7592.5	1467.63
29520	8673.54		6073.75	1747.12
25871.3	8264.36		6811.25	1641.86
22235.2	7096.48		7867.5	1627.12
18450.9	3323.73		9352.5	1657.8
27707	6483.16		5326.25	1294.92
19499.1	2523.03		4847.5	1302.88
26719.6	3900.53		5263.75	1350.85
12890.4	755.336		5247.5	1377.8
12184.8	621.181		8377.5	3406.27
14309.6	2854.22		9490	2491.36
12829.1	4487.78		9201.25	2778.47
12020	2499		6763.75	1172.03
15267.8	2261.67		6278.75	1183.9
15061.3	2564.11		8345	1573.73
14044.8	1582.2		6311.25	2150
10418.7	442.587		9007.5	2067.12
12680	713.931		8833.75	1509.49
11554.3	1983.36		5436.25	1697.97
18490	2859.51		4608.75	1360.34
13562.2	2797.49		5148.75	1330.68
12152.6	934.318		7922.5	1748.64
11459.6	1023.87		7387.5	3780.85
12677.8	1478.94		5770	4113.56
10245.7	480		5591.25	4223.9
11005.2	948.859		12086.2	5556.27
11404.8	2755.13		6528.75	5517.12
11323.9	1365.36		5910	3544.24
11423.9	1410.45		16578.8	14377.3
11329.6	1049.02		22688.8	14951.2
17366.1	3806.6		8397.5	3668.14
10245.2	1065.38		10273.8	8415.59
13451.7	1213.34		11010	7575.76
11555.7	350.041		10648.8	3651.69
11847.4	645.193		19527.5	15895.1
10948.7	847.8		15761.2	14593.2
15988.3	2598.68		18580	8609.83
12443.9	4634.34		19413.8	6525.25
11387.8	1208		16518.8	6797.8
11809.1	607.088		11735	6940.34
10280.9	444.155		11717.5	2248.98
10911.3	780.509		11432.5	9130.85
14443	1071		25302.5	19297.1
13284.8	2741.45		23083.8	29120.2
13018.7	2255.3		9967.5	6677.97
11563.9	2858		10370	2759.83
13141.7	1291.85		13958.8	2896.78
11496.5	824.257		7383.75	1819.32
13649.6	2669.92		6343.75	1938.98
12888.3	3746.31		7120	2238.14
13084.3	3287.7		6948.75	2218.31
13632.2	3777.62		5788.75	1917.8
12921.3	1803.05		6952.5	2672.54
10675.2	309.246		5427.5	2070.34
10380	252.627		6626.25	1718.64
10367.8	301.874		6956.25	2497.97
15007.8	3279.08		6340	2733.9
13183.9	4056.84		6878.75	5370
14857	3399.69		5571.25	4163.56
14100.9	3104.93		6146.25	2787.97
14930	3904.62		4966.25	2172.71
14443.9	4245.21		7478.75	3257.97
19170	6614.52		5237.5	2407.46
15230	7245.93		6045	1972.71
13843.9	3540.61		6382.5	1953.73
16231.3	3050.31		5300	2650.34
11529.1	1374.93		6386.25	5913.39
11821.7	1528.53		10931.2	8395.59
15449.6	4237.76		7978.75	1884.92
14602.2	2791.18		5178.75	1663.73
15366.5	1255.13		6307.5	1576.78
13676.1	1084.87		10301.2	4460.68
11915.2	836.293		16065	6677.46
10928.7	676.66		28692.5	34046.3
14992.6	3160.18		26546.2	23691.7
12343.5	1491.16		7222.5	7508.47
16440	4157.35		6041.25	1599.32
13869.1	5156.56		5546.25	1476.78
22803.9	12281.2		5893.75	1805.59
13987.4	6282.91		5783.75	1350.51
22049.6	13039.6		7293.75	1292.37
24466.5	10465		6642.5	2393.9
14035.2	4903.97		6870	1517.8
19082.2	3291.71		6892.5	1625.42
14349.1	961.996		7986.25	2098.14
12672.6	769.022		8777.5	1845.76
11179.6	1120.39		10426.2	5380.51
11798.3	738.106		8110	1877.8
10191.3	442.648		8776.25	2002.03
17717.4	1738.8		7592.5	1730.85
15560.4	1739.78		9466.25	1915.76
20139.6	2886.56		7650	1755.93
14614.3	1687.21		8901.25	2706.44
11339.6	435.804		6877.5	1868.14
16806.1	1191.63		9392.5	2479.83
12787.4	1724.03		8063.75	1890.85
20716.5	1466.58		8478.75	2145.59
11618.3	1943.89		17183.8	2288.47
15265.7	3137.13		12920	2040.51
19523.9	5871.87		16193.8	1931.36
17275.7	1372.87		8555	1848.98
19887	1102.26		12435	1843.05
24514.3	4327.05		6625	2833.39
19190	4656.27		7531.25	1522.2
20262.2	4979.25		6386.25	1259.83
20830.4	3420.96		5546.25	1292.2
29175.2	6218.72		6373.75	1399.83
24954.3	2570.57		4878.75	1321.86
15384.3	1738.55		4927.5	1208.31
16417.4	3492.14		12790	3296.27
14796.5	3010.86		10692.5	2185.08
13475.2	1963.01		10795	1844.58
13880.9	1427.49		7652.5	1415.42
14441.7	2428.68		7643.75	1443.56
13229.1	1279.57		10817.5	1304.07
14653.9	2013.52		7565	1296.78
11303.9	873.34		8483.75	1837.97
12289.1	1023.26		9146.25	1489.15
12480.4	423.422		6463.75	1266.44
13189.1	1598.37		7368.75	1271.53
11935.2	1249.21		6250	1809.49
12371.3	952.709		7602.5	1376.1
12010.4	3273.89		7691.25	2602.37
9832.17	1215.54		7440	4159.32
11968.3	820.468		10400	6476.44
13075.7	1448.09		7727.5	4432.54
11009.6	3174.89		7718.75	4185.93
10833.5	464.399		7281.25	2555.93
11696.1	1083.93		7822.5	6533.05
11184.3	1089.45		7447.5	1659.32
12623.9	942.872		9786.25	4338.31
10914.8	776.945		6357.5	1487.12
11370.9	787.597		10338.8	6592.88
10921.7	1294.46		10911.2	6340.17
12905.2	990.428		14405	9994.07
11587	582.729		19311.2	18266.6
12979.1	1276.66		23638.8	24319.7
12247.8	934.664		14757.5	10406.8
12721.7	2130.04		10748.8	3146.27
10981.7	1635.17		15480	6796.95
13177.8	3615.99		16712.5	3981.36
11443.9	356.843		17265	7029.32
11154.3	649.124		19947.5	9436.44
15939.6	1371.49		21473.8	11661
12794.8	1141.75		11302.5	3176.1
16083.9	2767.64		10001.2	3453.05
12783	1504.97		11300	2857.29
12147.4	1703.73		22135	4296.27
16150	2948.04		10610	2921.19
12515.2	1740.57		6708.75	1794.24
15996.1	3188.59		12540	4221.53
13936.1	1698.9		13052.5	2105.42
14189.1	3967.23		6350	3200
15408.3	3115.3		6505	2027.63
12648.3	1079.71		12972.5	2123.22
10527.8	739.348		11902.5	2991.19
12560.9	2335.17		6188.75	1646.44
15305.2	2762.34		5167.5	1610.51
17661.7	5988.82		5813.75	1612.54
15112.2	3451.36		5082.5	1593.05
15540.4	5350.26		5366.25	1547.8
15564.3	3141.93		7315	1646.1
16559.1	6219.04		5902.5	2220.34
14610	5363.79		4986.25	1462.71
14805.7	2053.93		5762.5	1692.03
14257.8	2673.05		5171.25	1593.56
11145.2	561.324		5045	1827.46
13463.5	1463.89		6331.25	1964.75
11442.2	1197.03		11886.2	1977.12
14344.3	1787.72		8610	2271.19
13070.9	1660.98		4851.25	2052.54
17739.6	2780.06		7395	3306.61
11379.1	2108.98		7921.25	4811.19
12615.7	601.161		19450	22785.3
12927.8	1498.09		18596.2	15291
12081.7	1259.74		7990	5375.08
13172.6	1603.05		5372.5	1580.34
13656.1	2549.71		4875	1534.41
18291.3	10188.7		5210	1578.31
21862.2	9259.59		5437.5	1486.61
16139.1	7648.17		5097.5	1346.95
15235.7	4945.97		6312.5	1430.34
13962.6	6162.53		6996.25	1669.83
16912.6	4815.38		7615	2098.14
15554.8	3721.47		8081.25	1763.56
14930.4	2179.94		8077.5	2320.17
17259.6	1844.95		8608.75	2182.71
13743.5	964.949		8877.5	2307.97
11040	556.558		8097.5	1793.56
15563.5	1765.3		8735	1808.14
16130.9	3154.5		7168.75	1845.76
17317	5235.66		6760	1723.39
11813.5	2072.26		7065	1769.32
12004.8	1375.23		7123.75	1666.95
11683.5	538.289		9286.25	1688.47
15145.7	1344.09		6925	1527.12
12347	854.868		7523.75	1680.68
23337.4	3564.01		10512.5	1859.32
19048.3	7316.37		7837.5	1925.42
24374.8	8362.34		7141.25	1684.07
14133.9	2107.72		6895	2268.64
18652.2	2423.28		9735	1609.15
18833.9	3670.43		18838.8	2255.93
26978.7	7140.53		7190	1672.54
22704.3	4602.02		7678.75	1434.58
16228.7	1295.78		14678.8	2317.46
23927.4	3257.94		7173.75	1705.93
10763.9	1426.72		7488.75	1742.54
12356.5	841.161		10251.2	1666.78
13399.1	1377.76		9956.25	2663.22
12457.4	1933.34		9027.5	1629.32
13090	1995.36		8187.5	1213.9
15316.1	3194.52		8346.25	1503.9
13443.9	1034.83		8545	3167.8
11872.2	2350.12		9731.25	1296.78
11944.3	1151.45		14351.2	1605.59
11010.9	948.717		13522.5	1572.37
12032.6	721.141		9346.25	1280
13063.9	1710.77		7713.75	1773.05
14237.4	989.735		5642.5	1379.66
13300.9	1690.67		5623.75	1335.93
15886.5	2594.4		6446.25	920.339
17118.3	4880.73		6068.75	4124.24
12068.7	1785.6		6221.25	4708.81
14794.3	2701.43		11417.5	11400
12375.7	2060.81		8287.5	9022.71
12240	1575.38		12682.5	11638.5
9316.09	370.835		9205	2821.86
10373.9	488.432		5997.5	1481.02
10904.8	596.13		7891.25	2579.49
12533.9	1001.02		7748.75	1953.56
11283.5	1372.18		6940	1690.34
10770	852.892		8388.75	5642.2
12191.3	1218.25		9775	3543.05
11559.6	616.986		13777.5	2641.36
10630	1170.55		24477.5	9974.92
15464.8	2573.71		19026.2	20434.9
15200	3190.37		23385	9228.14
12472.2	1998.82		10158.8	3385.25
12216.1	2336.99		13055	2576.27
16089.1	2401.63		11765	4880.85
10889.6	1103.28		13803.8	5380.85
12446.1	1557.03		12765	4418.14
12529.1	2386.95		10955	4129.83
13171.3	1812.97		7548.75	2058.98
13949.1	1230.39		8240	2989.83
13756.5	1020.63		7376.25	2029.66
12462.2	1223.63		7016.25	2000.34
14242.2	605.621		6575	2144.58
12101.3	1510.2		6992.5	1906.27
19468.7	3322.28		12517.5	2273.73
12568.7	1472.4		6630	2132.37
11922.6	966.945		6298.75	1699.15
14894.3	2463.03		5506.25	1693.9
10873	2387.35		5515	1627.12
12347.4	1916.15		8705	3838.81
13140.4	2351.96		6707.5	1886.27
11226.5	1074.34		6526.25	2976.61
13841.7	2360.45		5641.25	1732.37
14521.3	3676.86		6301.25	1677.29
15413	5036.11		4315	1580.34
15940.4	2308.74		9356.25	2139.15
16287.4	2909.63		7147.5	2472.54
14459.1	3481.1		7175	1916.1
15227.8	2188.37		6725	1699.49
15982.6	2023.81		5273.75	1755.59
14243.5	2469.49		5123.75	1771.02
11370	737.23		6346.25	2097.63
13367	925.703		11016.2	2558.47
12568.7	1302.22		6336.25	4253.73
13817.4	1383.42		5528.75	2428.64
12995.2	1765.95		6173.75	2143.9
12045.7	1433.54		6025	1869.66
11485.7	345.499		9060	3721.36
10833.5	685.377		6382.5	3563.73
11891.7	1576.8		7822.5	4474.07
16093	2430.41		7651.25	3694.92
17862.2	5769.61		6127.5	3350.85
16580	6312.63		12362.5	2173.73
18390.4	5877.68		8677.5	1767.29
17234.8	3096.6		5788.75	1391.19
14589.1	1492.75		6686.25	1445.93
11957.4	3288.8		6490	1753.05
20087	5850.31		7265	1881.02
14759.1	2411.57		10153.8	1808.64
15459.6	1935.78		11153.8	2860.68
12654.3	1695.58		11685	7472.88
14266.1	1699.8		9865	4240.51
13540.9	2593.97		8276.25	2703.39
15323.5	1761.28		7807.5	1960.34
13312.6	5341.59		7963.75	1926.27
21494.3	11178.7		10122.5	2725.59
17758.7	3840.43		8443.75	2018.31
14947.8	941.69		6495	1775.25
13082.6	1852.36		6168.75	2950.17
19658.3	2824.13		10566.2	1704.07
14041.3	2039.35		6516.25	1651.02
28769.1	3965.68		6352.5	1516.95
17964.3	10296.6		6478.75	1910
17010.4	3786.23		6413.75	14548.5
17751.3	1656.58		7450	2103.05
23640.4	3853.1		8198.75	2004.41
13666.1	2123.36		7176.25	1745.42
23487.4	2757.41		5863.75	2078.14
15238.7	600.02		5513.75	1729.15
20942.2	2255.87		9145	2223.05
23867.4	3978.23		5801.25	1311.02
17628.3	9610.73		6253.75	1414.41
21127	2754.5		5605	1727.97
12253.9	3490.51		15202.5	17538
13053.5	3548		14300	9453.05
15952.6	3588.76		10438.8	3716.44
11982.2	4159.53		8358.75	1527.29
11369.6	860.876		6452.5	1954.41
12556.1	1697.56		8203.75	1743.22
11201.7	845.173		20691.2	2156.61
12206.1	1266.56		8876.25	1851.53
11770.4	1306.52		5883.75	1580.17
13857.8	2201.1		5685	2883.22
12226.1	1989.53		8448.75	1320.68
13007.4	2339.78		7011.25	1833.22
11243	2244.75		5785	1762.37
16093.9	6089.45		5465	1358.98
10927.4	1014.46		5116.25	2072.54
12333.5	1745.07		7953.75	1742.2
13560.9	2224.81		11206.2	11034.9
13624.8	1554.93		15947.5	13535.9
10484.8	599.593		17810	12248.3
9776.52	523.259		9450	4405.08
13740.4	2467.6		9537.5	1665.76
13474.3	2428.23		14205	2039.15
10512.2	1789.78		6608.75	1402.03
11560	2158		6527.5	2312.37
10026.1	1581.73		7918.75	1837.29
11733.9	1388.21		9912.5	2316.95
11389.6	688.086		9498.75	1882.88
11299.6	1197.76		9373.75	2821.19
11901.3	520.631		9795	2465.42
11720	752.24		9962.5	3140.34
10313	732.648		10461.2	3720.17
12490.4	1130.49		31972.5	26838.8
11825.7	764.358		30496.2	30313.2
12306.1	1293.93		8368.75	2344.75
11927.8	1100.31		12216.2	2413.22
11957	2498.31		8282.5	1880.85
12147.4	864.236		6778.75	1910.17
13595.7	679.898		8086.25	1798.47
16583.5	3086.9		8266.25	2575.08
14119.6	2702.87		10946.2	1994.24
15996.5	3636.27		9398.75	2191.02
22257.8	5932.08		6406.25	1712.54
13800.9	4073.48		6751.25	1874.92
14751.7	3170.67		7310	2313.56
12947	2785.7		4721.25	1699.66
12249.6	1616.92		5251.25	1827.46
13730.4	2832.44		6037.5	3694.75
13956.1	2684.05		6278.75	1719.32
13989.6	5143.44		7628.75	2690.51
14170.4	3669.78		6570	1848.47
12986.5	3157.92		5586.25	1810.68
16093.5	3879.74		5750	1761.69
13678.3	2953.56		5630	2440.68
13710.9	1706.33		5126.25	1561.02
12920.4	1898		5587.5	1904.24
12160	2537.47		10092.5	2706.27
23816.1	4614.01		5411.25	1681.02
13900	1554.2		5928.75	3521.53
11178.7	532.566		5385	3750.85
10973	916.64		6158.75	6728.47
12864.3	878.737		13003.8	14518.3
11703.5	1657.98		15970	6681.02
13903	2158.72		6303.75	1718.64
12027	1308		4661.25	2359.15
11080.4	472.179		6827.5	2275.93
10407.4	408.432		6565	3779.83
11170	999.409		6677.5	4253.9
12946.1	2042.85		9921.25	2408.98
17294.8	9411.08		5021.25	1628.81
16618.3	8047.94		5178.75	1486.27
17250	8664.18		5453.75	2370
18112.2	3946.23		4968.75	1933.39
18043.5	5047.39		6681.25	1488.81
15407	2510.33		6473.75	1536.27
13276.1	4145.21		9421.25	1765.08
12502.2	1034.05		9813.75	2666.61
12704.3	2197.31		12297.5	7924.24
18524.8	3612		31807.5	35073.7
16885.7	4099.21		20571.2	21870.7
11307.4	8222.48		22931.2	20668.3
17483.5	673.32		11710	5881.02
14487.4	3610.14		9237.5	2392.03
22490.9	6003.12		8201.25	1851.19
13687.4	1283.5		6876.25	1756.95
11060	682.851		9715	1779.15
11370	840.428		6696.25	1536.78
14189.1	1219.96		8446.25	1769.49
14430.9	1295.42		6833.75	1571.86
16048.3	1999.71		7197.5	1415.76
20282.6	3440.55		6790	1674.41
22303.9	4062.65		8161.25	1707.63
16583.5	4223.14		6806.25	1606.95
25328.7	4375.15		10362.5	2037.46
17908.7	2239.06		6737.5	3201.53
27403	3003.93		9611.25	3082.88
20200	1087.86		7985	2167.46
21643.9	3837.88		8061.25	1832.37
19464.3	7411.79		5505	1515.08
14583	7747.17		9755	1702.88
13403	1781.81		12672.5	1819.66
11332.6	1510.1		49863.8	41290
15183.5	3953.63		28656.2	32135.8
14119.6	2929.88		15002.5	8357.97
10617	508.228		11125	5127.8
12325.7	1053.34		9901.25	1593.73
10347	822.811		9556.25	1371.19
10402.2	571.283		9003.75	1747.97
11807.8	864.705		9178.75	1849.83
10459.1	1105.78		7463.75	1065.25
13287.8	1227.76		6367.5	1269.66
14069.6	1741.08		10237.5	2279.15
14354.8	2076.62		12345	3307.29
17320.9	1330.2		6136.25	4099.32
11580.9	706.497		5627.5	1780.85
11184.8	620		5240	2466.1
11065.2	1064.26		6412.5	1264.58
13931.7	2483.54		7337.5	2304.75
13687.8	3384.26		9163.75	4071.69
10608.7	984.358		9421.25	5808.81
11299.6	746.823		5490	2772.2
11280	2294.48		6492.5	2663.39
13772.2	2585.03		12972.5	5450.51
10004.3	1483.99		8513.75	1217.46
11441.7	1890.45		6107.5	1695.59
11074.3	691.772		8061.25	1807.63
10516.5	536.558		7948.75	1517.29
12833.5	2428.96		8797.5	1619.32
14788.7	1724.99		10537.5	3475.08
11476.5	1645.13		11606.2	3800.17
11925.2	1107.66		11233.8	1816.61
10374.8	590.061		10392.5	4548.81
11283	1222.4		13625	11458.1
10766.1	1801.53		13763.8	7334.75
13826.5	1781.81		7781.25	2230
12176.1	4765.62		7002.5	1776.78
12169.6	4432.89		8796.25	2137.46
12328.3	769.552		7528.75	2449.83
11265.2	807.312		8058.75	2595.93
12521.3	2798.74		11151.2	2646.44
17155.2	9015.89		7528.75	2540.51
15351.7	4042.28		6355	1941.02
17749.1	5719.57		6756.25	1998.47
14493.9	7975.95		18211.2	2096.1
16651.3	6005.32		6218.75	1800.68
13047.8	6592.99		7293.75	2446.78
11814.3	1253.4		5690	2124.07
12608.7	1515.78		6185	1725.25
12640.9	3591.57		15533.8	5403.56
14836.1	5069.96		11321.2	2808.64
16006.1	3895.23		6190	1722.37
13390	3302.67		6526.25	1784.92
13667	2332.77		5145	1652.54
13532.6	2281.1		5671.25	1668.64
10425.2	467.413		5991.25	1653.9
14786.5	1534.89		6291.25	1591.19
11978.7	2282.81		6006.25	2623.22
29440.4	6739		11361.2	2073.73
13599.6	1949.02		5668.75	1481.69
11605.7	723.971		5508.75	1620.68
11288.7	679.308		5866.25	2645.42
13318.3	1338.51		16067.5	9934.41
11334.8	2063.56		19602.5	15680.5
12977.4	1418.96		15128.8	3232.54
11684.8	1525.5		10071.2	2150.51
11677.4	770.978		6965	2710.34
10454.3	532.098		5337.5	2008.98
11035.7	819.389		5295	1512.2
12903.9	1257.25		5647.5	2747.12
13217	3632.38		5250	1502.71
16077.4	5558.78		5810	1304.58
17301.7	3790.08		6721.25	1541.86
14241.3	772.464		5708.75	1422.2
14182.6	5054.22		6376.25	1508.98
12860.9	834.257		8873.75	2463.05
14780.9	2707.29		11125	4669.32
11875.2	2862.28		9001.25	4214.07
16274.3	2852.32		17987.5	9549.66
19174.3	4523.69		27670	31298
16597	3752.36		13366.2	17750.7
16163.5	4712.65		22382.5	29957.5
14653.5	2455.8		26845	22314.6
13172.6	2438.98		12097.5	7212.03
26376.5	3791.73		9981.25	1923.73
13953.5	1997.58		8418.75	2062.54
16162.2	648.411		7433.75	1627.63
13168.3	1275.5		9221.25	3177.63
15587.4	2388.09		6753.75	1507.29
16858.7	2685.95		5940	1470
14535.2	1735.15		7630	1634.75
16346.5	2842.61		5938.75	1619.32
15494.3	4103.5		6851.25	1712.88
21993.9	5688.37		6595	1461.53
17903.9	8333.46		8891.25	1469.32
17449.6	3872.06		15313.8	1916.78
23843.5	5435.21		14887.5	11071.5
19960.9	4328.17		17265	7468.47
23207.8	4493.93		6561.25	1383.39
27346.1	9440.1		5677.5	1547.46
22228.7	2423.1		10576.2	1871.36
12054.3	558.534		11923.8	1599.66
14023.9	825.784		10357.5	15880.5
13187.8	1355.32		23392.5	14009.3
15182.2	2060.22		20632.5	14834.4
11293.5	1642.36		10067.5	3376.27
12317.8	1174.58		10528.8	1354.75
11510	1313.5		15421.2	1133.9
10529.6	790.265		10432.5	1632.54
11490	1514.68		8467.5	1645.42
10773.9	979.165		6260	2806.44
13606.1	727.251		8553.75	1820.85
10781.3	1104.83		9616.25	2620.68
14780.4	1966.99		9583.75	3849.32
12270.9	1421.26		6337.5	2458.64
11407.8	601.548		6438.75	1213.9
12030	874.338		8447.5	1238.64
13439.1	1365.32		7410	2100.68
12900.9	2669.27		13455	7388.47
13627.8	3640		8760	2333.22
11302.6	1840.98		9157.5	5955.08
11377	2178.88		13081.2	7331.69
14594.3	2135.89		7890	6327.63
10546.1	678.33		6313.75	1692.2
11613.5	1230.67		8132.5	4552.03
11448.3	819.389		13343.8	15297.3
9793.48	308.432		8686.25	3375.76
12713.9	1077.9		8637.5	1741.86
12634.3	1994.44		24447.5	2439.66
10546.5	1141.61		20561.2	6209.32
14159.6	2219		28213.8	20572.4
13410	1578.55		12645	4906.1
12119.1	1383.38		8773.75	4789.15
12706.1	934.501		13727.5	2382.2
12768.7	2194.79		10580	1782.2
11217.4	1808.33		9967.5	2076.27
12223.5	3538.15		7611.25	1814.24
13075.7	3461.36		8340	1928.81
15275.2	1972.38		8327.5	3493.39
12773.5	2010.14		8921.25	3316.95
12673.5	2949.59		29828.8	8948.47
16257.8	6552.22		16442.5	13155.8
14322.2	4236.76		11507.5	7543.39
13639.6	4908.41		7307.5	3626.95
15370	5644.81		5933.75	2483.05
11976.5	3189.78		6357.5	1720.51
17797	5485.7		8107.5	1985.08
10685.7	1160.24		6968.75	2073.56
9477.83	1062.91		6360	1767.8
12906.5	2459.84		6658.75	4194.75
12460	4432.04		18986.2	3113.22
12922.2	1727.15		7713.75	1802.03
14005.2	3518.41		5695	1669.66
12565.2	3064.91		5065	1646.27
20384.8	5984.64		4923.75	1727.29
14141.3	1090.57		6292.5	3003.73
15676.5	971.385		5576.25	1641.69
14371.7	3463.03		5755	2737.97
14110	3588.35		5773.75	2149.15
13892.6	1557.62		5127.5	1509.66
13049.1	1066.8		5436.25	1608.98
10705.2	453.768		5782.5	1663.9
10972.2	898.798		6287.5	3286.78
11153.9	3080.81		7678.75	3835.25
12913.5	1576.78		19205	4015.08
11712.6	1132.57		9272.5	4427.12
11502.6	369.593		5145	2156.78
10503.5	407.862		5355	1707.12
11104.3	1034.05		6478.75	1250
13902.6	1645.48		6243.75	1537.97
15934.8	3146.15		4988.75	1222.54
15509.1	3956.23		5077.5	2206.27
21494.8	5097.72		5487.5	1424.92
15260	3436.46		4741.25	1355.59
20184.8	3293.26		6656.25	1774.07
14660.4	1367.72		7397.5	3697.46
19359.6	1965.09		8383.75	5294.41
13839.6	2452.24		8328.75	2767.63
13333.5	2412.08		11518.8	9472.2
17871.7	4073.95		27445	13286.1
16077.8	3254.42		32033.8	36526.1
14077.8	2176.7		22831.2	24365.4
20785.7	3046.58		16687.5	23169.8
14699.6	3670.06		9023.75	5544.58
22136.1	5908.23		18793.8	2455.76
20203.9	3373.24		7055	1894.07
11923	1073.56		7466.25	1649.32
12067.8	1391.28		8540	1784.58
16929.1	1542.81		6041.25	1489.15
18365.7	3357.62		5875	1628.31
19760.4	5862.44		6578.75	1568.64
18825.7	1513.4		6297.5	1570
20197	4161.47		8397.5	1639.15
22798.3	4146.13		6028.75	1412.37
23109.1	11187.7		7117.5	3230.51
20815.2	9719.67		8151.25	1403.39
21914.8	5459.88		7757.5	2222.37
17824.8	3792.99		8607.5	3796.95
21028.3	5951.45		6435	1272.2
24070	6500.02		7278.75	1531.02
14225.7	3015.17		6795	1367.12
21012.2	2693.67		8282.5	1566.44
13859.6	779.898		4047.5	16391.4
17532.2	1135.74		8153.75	8722.03
12155.7	657.658		11630	7253.05
10182.6	425.377		8682.5	2321.36
10841.7	1996.95		10125	1916.95
12697.4	2183.81		9348.75	1021.02
10543.9	1581.38		12600	1573.22
11455.7	1580.61		11731.2	1511.36
11877.8	1267.05		5126.25	1008.98
14233.9	2625.23		7258.75	1110.51
13721.3	849.206		9472.5	1879.49
11787.8	1207.98		8421.25	2739.32
13400.9	1135.15		4778.75	4849.15
11982.2	1343.12		7615	2205.25
13774.3	1298.21		7203.75	2670
12703.5	1300.2		5881.25	2020.51
11803	2757.03		7582.5	5146.61
12070	3425.01		11817.5	12695.9
16439.1	6030.26		12848.8	21895.4
15612.6	4531.87		14622.5	15760.3
13884.3	1992.04		12773.8	7354.58
11295.2	731.405		7701.25	2293.9
10260.9	1137.86		9431.25	8908.14
11503.5	666.904		15902.5	21417.1
9578.7	291.874		11993.8	8252.37
11187.8	852.383		9811.25	1919.49
13062.2	1565.97		9652.5	1877.97
12086.5	2623.83		8585	1822.71
15537.8	1994.42		10863.8	2214.75
11220.4	554.99		8377.5	1765.93
11662.6	375.336		13086.2	1969.32
10376.5	561.059		11675	2371.86
11775.2	889.267		7830	3186.61
12719.1	1869.98		6631.25	2007.63
13697.4	1928.74		7025	2140.68
12928.7	969.491		7770	1859.15
11576.1	1969.96		8428.75	4580.68
14556.5	2077.56		21816.2	21306.4
12788.7	3168.84		16902.5	29646.3
15770.4	4560.96		15422.5	21974.4
17896.5	19399.2		17370	19177.6
19786.5	10431.4		11188.8	6670.17
14920	7914.2		7300	4843.73
13820.9	5066.9		15187.5	2545.76
12243.5	2288.07		6077.5	1734.75
13710.9	984.196		9693.75	5346.78
10170	839.328		6698.75	1639.83
12693.9	2540.63		5497.5	1838.98
10601.3	1036.4		5731.25	2113.73
11078.3	1402.42		5803.75	1567.46
12970	1722.53		4570	1496.1
12089.1	1183.69		5095	1575.25
16880.9	5396.05		5321.25	1458.47
13636.1	3508.72		5790	1510.34
18163.9	3119.8		4953.75	1512.03
13730.9	1340.9		11763.8	2098.98
14157	1392.53		5151.25	1941.69
11512.2	641.324		5073.75	1570.51
13917	1292.83		5037.5	1390.51
10638.3	861.426		5378.75	1424.75
11107.8	465.132		6713.75	5655.08
11134.8	2534.5		7595	2120.68
12754.3	1534.03		5448.75	2326.1
10857	1201.71		7697.5	3199.66
11806.5	722.037		4643.75	1924.07
10186.5	351.548		4945	1363.9
11464.3	657.963		5342.5	1359.32
12661.3	1049.71		6921.25	1484.92
15427	2854.68		4987.5	3254.41
14963.9	3404.26		5205	2140.51
22559.6	4850.24		5561.25	1417.46
17254.3	2659.61		5382.5	2675.25
12719.6	2894.38		10195	2483.9
17955.2	2643.52		7515	1524.75
19806.1	3458.43		6737.5	1804.58
17079.1	3061.71		7720	1604.41
15520	2044.68		6967.5	1561.86
12920	3264.22		7848.75	2570.51
22386.5	3157.19		8182.5	2357.8
16202.6	2641.2		8311.25	3662.37
21903.9	4188.59		7633.75	2754.24
20318.7	5573.85		7067.5	1753.56
30108.7	8941.43		7836.25	1705.93
15489.6	3993.58		8388.75	1594.75
14211.7	3588.8		6223.75	1560.51
10640	1632.89		5466.25	3096.1
18237	1772.42		6735	3017.12
20937.8	3751.08		6482.5	3018.64
15657.4	10763.9		6227.5	2795.08
20793.9	4674.48		8750	1346.27
23160.4	2286.86		5118.75	1240.85
17950	2714.7		5845	1397.97
26239.1	5199.78		5867.5	2795.93
25133.5	7315.3		4631.25	1450.34
20820.4	2252		7192.5	1321.02
27943	7066.27		5052.5	1252.03
24280	4500.31		7472.5	2283.39
16183.9	1848.41		6830	1568.98
23731.7	2432.4		5217.5	1257.8
16987	2439.21		8528.75	1234.41
14084.8	1222.65		3470	5359.15
12177.4	767.454		3401.25	5419.83
12825.7	947.026		3693.75	6869.32
11455.2	2534.26		6941.25	1392.54
13036.5	1426.42		31967.5	3940.17
14037.4	1190.31		7202.5	1358.64
10206.1	929.409		5688.75	1063.05
15377.8	1185.66		6996.25	1111.53
11569.1	731.242		4907.5	2059.83
12098.3	1273.24		6012.5	1556.1
12034.3	614.929		7057.5	1040.68
16719.1	1992		5452.5	1477.29
12156.1	1004.97		4521.25	4346.27
12009.6	754.664		4820	1304.75
13701.7	1176.31		4550	2510.68
13608.3	2839.8		6000	2523.56
10486.1	1306.09		7647.5	3353.56
15286.1	3727.37		8455	7137.63
14358.3	4070.43		12903.8	8584.41
10356.1	1088.17		24900	19409.2
12676.1	1111.49		8990	9094.24
11745.7	976.823		17205	18861.7
9392.17	338.859		8137.5	4987.97
11263	345.295		7876.25	5183.73
9973.04	1163.65		6873.75	2720.17
11974.3	678.411		8038.75	2644.41
16295.2	2059.55		9202.5	3209.49
13417.8	2456.35		9730	1690.68
12138.7	1640.84		12836.2	2336.78
10755.2	991.222		7311.25	2312.71
12706.1	901.711		9977.5	2186.1
12000.4	993.218		15220	2140.85
10354.8	321.405		11108.8	2134.07
11419.6	1043.08		18582.5	2466.61
11927.8	1697.54		4787.5	1597.97
14671.3	1265.46		7013.75	4351.53
11482.2	2986.33		7597.5	4457.97
14636.1	5220.71		28613.8	31730.8
13838.3	2842.83		13602.5	20406.3
14169.1	2722		15222.5	17162
12623.5	9340		16356.2	18521.9
14935.7	6647.88		11537.5	11981.2
13906.1	10114		7123.75	2591.19
14505.2	6721.02		5912.5	1752.2
11542.2	1769.19		5296.25	1591.53
14756.1	1611.16		5288.75	1721.02
11546.5	1877.25		5120	1488.98
12208.7	1638.31		4950	1517.63
12410.4	2470.9		4731.25	1510.34
13101.7	2167.09		6997.5	2267.97
10670.9	1344.64		7275	1598.14
11147.4	676.375		5885	1622.88
15657.4	3457.43		5626.25	1608.31
14106.1	4231.38		5328.75	1460
15523.9	3634.15		4776.25	1463.05
14850	1316.07		7157.5	1972.88
13729.1	842.403		4721.25	1901.86
11090.9	451.426		4960	1507.12
10747.4	658.31		4973.75	1379.49
11718.7	1617.41		4971.25	1412.71
11577.4	1507.41		4480	1485.42
10833.5	2830.86		8775	4076.44
13210.4	1110.43		6563.75	2117.29
11420.9	630.081		4498.75	1479.32
13769.6	1156.56		6542.5	1832.37
10560.4	397.923		4530	2281.69
11618.7	868.615		4837.5	1296.95
12807.4	1144.87		4808.75	1376.27
19290.4	2322.04		5278.75	2229.49
20678.3	5121.57		5011.25	1344.92
20112.2	5243.95		4565	1396.1
15328.7	3051.65		4447.5	2571.36
13950.9	3509.67		5867.5	1633.39
17595.2	3305.82		6521.25	1390.17
17940	2105.6		6501.25	1668.81
15688.3	3387.43		6985	1754.24
18324.3	2019.29		6901.25	1600.17
16400.9	3635.21		6863.75	1614.07
17427.4	4558.8		7012.5	1803.22
16560.4	4095.34		7190	1660
23545.2	7796.21		6742.5	1781.69
23820	8752.61		5623.75	1733.39
26477	9594.87		5407.5	1699.83
21623.5	7102.46		6010	1598.31
13584.8	5238.68		5385	1649.32
11254.3	1791.81		6010	1603.9
13844.8	3240.71		5906.25	1792.2
29864.3	9029.98		7023.75	1517.8
17911.3	2965.23		6150	1714.41
21887.4	3815.78		5701.25	1445.25
26130	6169.02		9142.5	1395.42
27432.6	3496.76		6756.25	1299.66
28839.1	8538.98		4903.75	1418.64
22724.8	4496.56		5737.5	1723.05
17839.6	5288.49		6422.5	1292.03
16931.7	2345.64		5553.75	1167.97
22477.4	3241.77		8743.75	1782.88
13983.5	1050.51		4787.5	1245.08
17060.9	2841.81		5600	1166.78
13553	1643.01		5548.75	1280.85
15558.7	2202.61		2722.5	1556.78
14143.9	1423.79		2606.25	1703.73
12244.3	2043.28		3258.75	1764.07
11611.3	653.035		3091.25	1262.2
11054.3	463.747		5141.25	1151.19
13037	1852.97		6925	1201.19
10700.9	804.562		7686.25	1745.42
11372.6	876.864		6805	1072.88
11036.1	1440.57		6256.25	3093.05
12636.5	2415.46		7621.25	1095.25
9702.17	627.678		5595	3202.2
12850.9	1410.75		4297.5	1058.47
11838.3	589.246		4180	1236.61
11283.5	452.037		4323.75	2288.47
12686.1	2755.52		8726.25	7629.32
12754.3	1060.65		6581.25	4630.85
11124.3	1957.7		5233.75	3804.75
14201.7	1457.23		5288.75	3414.24
10471.7	533.727		7432.5	2627.97
9453.04	564.338		9342.5	5751.19
11116.1	768.574		13996.2	2485.93
12155.7	798.819		22673.8	15077.5
11669.6	408.635		16856.2	18625.6
11560.9	885.764		6096.25	2712.2
10036.1	680.692		7998.75	2932.03
10888.3	1032.93		6413.75	2624.41
11410.4	1199.25		7466.25	2200.34
10534.8	865.356		14632.5	2380.34
9895.22	1260.57		6803.75	1651.36
11500.4	2831.14		6791.25	2129.66
14008.7	1508.37		7960	1544.92
11375.2	700.326		7221.25	1564.07
12150.4	613.238		12748.8	2280.34
12538.7	792.179		35152.5	4456.61
10583	475.336		6670	1627.8
15216.5	2372.91		14920	5451.86
14409.1	3253.87		9688.75	3514.75
15639.6	2523.44		10830	6177.97
16608.3	2978.88		13968.8	13346.3
13623.5	3661.12		15626.2	12620.3
13511.3	10277.5		12875	8801.53
12140.9	3658.31		8271.25	5842.03
13700.9	8648.07		6245	2018.31
13271.3	4356.8		5975	1448.31
11767.8	1535.11		4658.75	1794.58
12049.6	2107.45		5377.5	1554.75
12636.1	1581.91		9587.5	2095.25
10317	585.866		17062.5	2180
11394.8	1835.97		4955	1377.8
13177	4466.27		8175	1730.51
13572.6	4944.36		6920	1797.97
11242.2	1843.38		12801.2	2805.59
15215.2	5447.7		6205	1663.73
14688.7	7097.92		4183.75	1402.03
14624.8	3160.92		4306.25	1542.2
12121.7	1532.95		3256.25	1396.78
15645.2	2376.07		3605	1504.07
12036.5	1304.99		6160	1606.61
14689.6	1779.51		6081.25	1749.49
10560.9	2703.89		8556.25	1407.29
15930.9	1900.06		7161.25	1497.29
11404.3	912.2		5082.5	2073.9
10974.3	428.473		22625	3967.97
13727	1189.94		5721.25	1267.12
14659.6	2147.41		6010	2992.88
11115.7	826.334		6653.75	7044.75
10818.7	753.829		4961.25	2744.24
12457	1221.04		4936.25	1379.66
18786.1	7906.78		4482.5	1566.44
18774.8	8023.36		4590	1330
15949.1	6433.52		5863.75	3110.68
21916.5	5886.52		6295	3106.44
21103	5842.79		5995	2439.49
17895.2	6085.99		5640	1342.54
15868.7	4347.78		5921.25	2331.36
16067	3457.88		6998.75	1749.15
16291.3	4261.2		5646.25	1519.66
15629.6	2596.29		6210	1576.27
16947.4	4096.64		22172.5	3052.71
13987.8	3118.64		6618.75	2108.47
16308.7	4679.12		4662.5	3228.14
18610	6797.88		4045	2152.2
19460.9	5955.93		7690	1965.76
21531.3	8951.26		7322.5	1657.63
18257.8	1617.37		5023.75	1456.61
15490	2280.51		4690	1383.05
34191.7	4824.56		5511.25	1478.64
24465.7	8182.48		7997.5	2097.29
25723.5	4115.62		5870	1703.05
21703.5	6055.11		4097.5	1300.17
24096.5	4815.19		6642.5	1283.05
24271.7	7401.16		8275	1442.54
22528.7	6162.26		5088.75	1290.85
27458.3	6914.93		6818.75	2594.07
34626.1	8219.98		5661.25	1544.58
23252.2	3213.93		6550	1811.36
18364.3	1853.12		5446.25	2672.71
[truncated: 8,003 more rows]

## Sheet: Supp. Fig 16
Supp. Fig. 16: Total microscope signal (a.u.) and RNA count for each ROI
NeuN				Gfap
ROI name	Protein signal	RNA count		ROI name	Protein signal	RNA count
0001-0012	228.444	3		0001-0012	126.973	1
0002-0022	107.444	0		0002-0022	90.2162	0
0003-0026	321.778	0		0003-0026	429.514	1
0004-0080	1009.58	0		0004-0080	1508.32	1
0005-0059	251.556	0		0005-0059	613.676	2
0006-0022	109.444	0		0006-0022	476.541	4
0007-0057	680.089	0		0007-0057	624.703	2
0008-0064	629.133	0		0008-0064	1036.81	6
0009-0052	392.289	0		0009-0052	906.919	1
0010-0040	347.289	0		0010-0040	339.135	2
0011-0014	624.6	0		0011-0014	95.4595	1
0012-0046	284.644	0		0012-0046	869.73	3
0013-0015	167.156	0		0013-0015	65.0811	2
0014-0055	28.6	0		0014-0055	1409.68	3
0015-0048	603.822	0		0015-0048	652	4
0016-0059	612.222	0		0016-0059	1203.19	5
0017-0129	611.756	0		0017-0129	3336.32	1
0018-0037	897.867	0		0018-0037	1212	1
0019-0018	331.289	0		0019-0018	488.541	0
0020-0078	1856.58	1		0020-0078	1018.92	2
0021-0067	1040.76	0		0021-0067	1235.84	8
0022-0049	1572.53	0		0022-0049	744	2
0023-0071	9297.09	11		0023-0071	1127.57	4
0024-0039	4969.56	1		0024-0039	670.432	0
0025-0083	22532	18		0025-0083	2603.51	10
0026-0068	11906.1	7		0026-0068	2959.3	4
0027-0073	19196.7	8		0027-0073	3707.14	8
0028-0035	9988.18	7		0028-0035	2268.65	2
0029-0096	10083.7	7		0029-0096	2454.43	7
0030-0055	1757.31	2		0030-0055	665.622	1
0031-0043	1473.89	1		0031-0043	569.676	0
0032-0063	5871.67	1		0032-0063	1484.65	1
0033-0084	5455.02	2		0033-0084	1542.59	2
0034-0060	3162.76	1		0034-0060	1390.49	3
0035-0053	1820.58	0		0035-0053	2119.08	2
0036-0063	491.667	0		0036-0063	1714.65	1
0037-0071	548.311	0		0037-0071	1359.41	0
0038-0121	1493.24	0		0038-0121	2611.35	2
0039-0017	23.4222	0		0039-0017	421.946	0
0040-0024	190.422	0		0040-0024	275.514	2
0041-0039	128.978	0		0041-0039	336.811	1
0042-0026	368.978	0		0042-0026	86.5405	1
0043-0030	608.8	2		0043-0030	387.676	0
0044-0015	103.933	0		0044-0015	47.5676	1
0045-0066	499.733	0		0045-0066	1343.35	1
0046-0081	1119.07	1		0046-0081	3598.97	9
0047-0046	396.956	2		0047-0046	826.919	0
0048-0046	783.733	1		0048-0046	1420.27	0
0049-0044	331.4	0		0049-0044	485.081	1
0050-0081	4081.6	13		0050-0081	1463.03	0
0051-0024	1135.62	4		0051-0024	190.27	2
0052-0034	4038.71	8		0052-0034	591.568	3
0053-0035	1563.4	6		0053-0035	592.378	0
0054-0048	6822.04	11		0054-0048	834.973	2
0055-0052	5393.91	10		0055-0052	738.865	3
0056-0009	1446.87	1		0056-0009	70.2162	1
0057-0041	5482.16	11		0057-0041	241.676	2
0058-0046	3226.56	9		0058-0046	343.297	3
0059-0018	2372.09	7		0059-0018	137.676	1
0060-0038	12475.6	28		0060-0038	1203.35	7
0061-0013	4049.84	8		0061-0013	494.703	2
0062-0024	3883.73	9		0062-0024	103.405	2
0063-0017	4660.84	9		0063-0017	197.405	1
0064-0016	7154.89	8		0064-0016	297.405	2
0065-0057	10913.4	11		0065-0057	1251.03	3
0066-0046	1540.98	3		0066-0046	187.243	1
0067-0028	6599.64	8		0067-0028	671.405	1
0068-0049	8103.09	12		0068-0049	405.459	1
0069-0083	14621.5	27		0069-0083	1481.95	3
0070-0053	9025.73	9		0070-0053	465.135	2
0071-0042	3605.73	9		0071-0042	331.297	1
0072-0063	12608	20		0072-0063	1137.3	2
0073-0058	11119.6	22		0073-0058	963.405	2
0074-0029	4518.89	10		0074-0029	371.514	2
0075-0053	3387.67	11		0075-0053	536.757	3
0076-0036	3156.33	9		0076-0036	243.568	1
0077-0061	7899.67	14		0077-0061	811.081	4
0078-0034	2390.16	4		0078-0034	313.297	2
0079-0035	1233.51	1		0079-0035	211.514	0
0080-0050	6391.47	7		0080-0050	436.757	1
0081-0027	4150.67	7		0081-0027	110.973	2
0082-0050	4428.16	9		0082-0050	148.108	4
0083-0056	125.689	0		0083-0056	746.27	1
0084-0068	552.956	0		0084-0068	1883.78	2
0085-0071	7194.36	10		0085-0071	375.892	4
0086-0078	4345.22	11		0086-0078	840.973	3
0087-0054	4117.4	5		0087-0054	377.784	3
0088-0089	13954.9	1		0088-0089	2200.97	4
0089-0085	37.2667	0		0089-0085	1120.49	0
0090-0069	194.533	1		0090-0069	751.351	2
0091-0041	699.356	1		0091-0041	122.811	0
0092-0131	14046.8	10		0092-0131	1987.03	2
0093-0085	6632.84	7		0093-0085	639.243	3
0094-0101	91.6444	0		0094-0101	438.865	3
0095-0080	6316	16		0095-0080	440.108	3
0096-0068	5370.91	3		0096-0068	358.054	2
0097-0074	2878.51	8		0097-0074	573.297	3
0098-0164	28165.8	9		0098-0164	4198	3
0099-0097	5525.02	15		0099-0097	366.378	2
0100-0153	5040.96	3		0100-0153	1833.51	1
0101-0098	6697.49	11		0101-0098	745.514	1
0102-0057	51.6	0		0102-0057	155.676	0
0103-0091	4702.78	7		0103-0091	468.541	2
0104-0096	218.289	1		0104-0096	1371.84	4
0105-0077	37.2222	0		0105-0077	922.054	6
0106-0102	1687.6	1		0106-0102	837.297	3
0107-0093	8576.13	18		0107-0093	576.973	6
0108-0085	210.822	0		0108-0085	617.081	7
0109-0103	386.489	0		0109-0103	829.946	0
0110-0124	9466.31	10		0110-0124	924.649	3
0111-0082	5145.84	15		0111-0082	218.919	2
0112-0125	15316.2	5		0112-0125	2415.57	2
0113-0134	1097.87	1		0113-0134	1963.84	3
0114-0079	78.3778	0		0114-0079	144.27	0
0115-0090	1692.07	10		0115-0090	321.514	2
0116-0085	4365.33	9		0116-0085	215.892	1
0117-0107	0.355556	0		0117-0107	272.919	0
0118-0122	739.644	0		0118-0122	644	5
0119-0132	1808.71	7		0119-0132	490.108	1
0120-0096	100.756	0		0120-0096	161.027	1
0121-0120	1.48889	0		0121-0120	341.784	1
0122-0084	65.1556	1		0122-0084	110.432	1
0123-0098	6831.8	10		0123-0098	290.108	2
0124-0109	1744.91	0		0124-0109	807.135	3
0125-0183	25390	15		0125-0183	4082.11	2
0126-0107	60.8889	1		0126-0107	796.973	0
0127-0165	1341.44	0		0127-0165	1755.73	4
0128-0136	1761.89	0		0128-0136	1344.11	6
0129-0121	297.822	0		0129-0121	996.811	2
0130-0177	6131.33	5		0130-0177	1280.38	2
0131-0145	4227.84	7		0131-0145	514.757	1
0132-0187	2160.07	0		0132-0187	1374.11	2
0133-0118	519.267	0		0133-0118	531.676	1
0134-0154	14634	0		0134-0154	2124.65	3
0135-0114	1218.67	0		0135-0114	175.892	0
0136-0124	5541.76	14		0136-0124	641.243	3
0137-0135	1937.16	5		0137-0135	154.811	2
0138-0142	6116.73	5		0138-0142	711.73	1
0139-0105	6.46667	0		0139-0105	247.73	0
0140-0165	30887.2	17		0140-0165	3382.43	2
0141-0132	1917.73	4		0141-0132	540.378	0
0142-0181	820.778	0		0142-0181	1860.59	4
0143-0132	8165.91	5		0143-0132	282.865	1
0144-0127	7975.71	5		0144-0127	370.811	1
0145-0153	2040.98	4		0145-0153	488.162	1
0146-0155	9861.2	7		0146-0155	775.892	2
0147-0164	1489.44	3		0147-0164	1472.65	10
0148-0162	4456.67	2		0148-0162	1426.22	0
0149-0134	6247.38	10		0149-0134	234.703	1
0150-0162	119.022	0		0150-0162	375.946	0
0151-0129	8160.71	18		0151-0129	297.243	2
0152-0184	1129.73	0		0152-0184	1901.68	0
0153-0180	10.9111	0		0153-0180	667.892	1
0154-0148	30.8444	0		0154-0148	347.568	1
0155-0144	10.6667	0		0155-0144	479.027	2
0156-0204	13661.7	14		0156-0204	1355.3	6
0157-0190	9163.87	11		0157-0190	1279.3	4
0158-0221	5253.02	1		0158-0221	2793.62	5
0159-0131	1074.84	3		0159-0131	981.189	0
0160-0189	24358.6	67		0160-0189	2250.7	8
0161-0157	2247.89	2		0161-0157	518.162	1
0162-0166	2254.91	2		0162-0166	720.216	1
0163-0149	2453.31	0		0163-0149	572.216	0
0164-0191	984.933	0		0164-0191	1191.62	0
0165-0198	15074.8	6		0165-0198	3197.35	3
0166-0167	101.467	1		0166-0167	1031.35	3
0167-0164	210.111	0		0167-0164	326.757	1
0168-0162	1.64444	0		0168-0162	81.2973	0
0169-0213	27357.8	7		0169-0213	2082.49	2
0170-0187	637.778	0		0170-0187	1736.27	2
0171-0152	135	0		0171-0152	538.324	3
0172-0158	3076.4	11		0172-0158	332.919	1
0173-0166	92.7778	0		0173-0166	716.162	0
0174-0218	14244.4	9		0174-0218	1609.08	3
0175-0228	5280.22	2		0175-0228	1654.32	3
0176-0176	3132.87	5		0176-0176	1433.24	3
0177-0166	3619.24	8		0177-0166	1171.41	4
0178-0221	16169.9	4		0178-0221	4140.86	2
0179-0165	3350.4	7		0179-0165	504.649	2
0180-0230	16004.5	8		0180-0230	4059.35	6
0181-0157	4051.02	10		0181-0157	335.946	1
0182-0172	8083.67	9		0182-0172	253.784	4
0183-0162	2666.93	4		0183-0162	509.676	0
0184-0166	5423.69	12		0184-0166	238.432	0
0185-0227	216.244	0		0185-0227	1997.41	0
0186-0170	6303.93	21		0186-0170	331.568	3
0187-0221	2930.09	0		0187-0221	1168.86	1
0188-0231	19396.2	8		0188-0231	2079.35	8
0189-0165	28.8444	0		0189-0165	380.757	0
0190-0175	6752.11	15		0190-0175	262.432	1
0191-0201	1083.89	1		0191-0201	1366.43	4
0192-0196	11630.9	14		0192-0196	628.919	0
0193-0191	202.178	0		0193-0191	719.135	1
0194-0217	3251.36	1		0194-0217	1135.95	1
0195-0178	4383.27	8		0195-0178	308.378	2
0196-0254	16826.1	12		0196-0254	2751.78	1
0197-0182	353.8	0		0197-0182	259.784	1
0198-0194	265.333	0		0198-0194	1038.65	1
0199-0185	4363.91	8		0199-0185	569.568	3
0200-0181	1640.31	1		0200-0181	452.595	1
0201-0192	2745.49	6		0201-0192	304.108	1
0202-0204	205.467	0		0202-0204	492.27	1
0203-0207	1440.27	2		0203-0207	306.919	0
0204-0199	243.289	0		0204-0199	783.892	2
0205-0223	6153.42	5		0205-0223	1390.59	3
0206-0208	246.489	0		0206-0208	575.676	1
0207-0266	20932.1	12		0207-0266	1713.84	2
0208-0251	12504.6	2		0208-0251	3901.46	3
0209-0192	77.0667	1		0209-0192	492.811	1
0210-0257	7935.33	10		0210-0257	1418	4
0211-0241	359.156	0		0211-0241	952.973	1
0212-0211	4959.53	11		0212-0211	270.811	2
0213-0213	15076	14		0213-0213	451.297	3
0214-0226	690.867	0		0214-0226	1364.54	2
0215-0227	415.356	0		0215-0227	870.27	2
0216-0225	1244.82	0		0216-0225	1270.76	1
0217-0199	3459.91	13		0217-0199	385.568	2
0218-0217	4359.73	6		0218-0217	608.432	1
0219-0225	1719.16	1		0219-0225	546.757	1
0220-0259	16921	14		0220-0259	2350.59	1
0221-0241	15861.6	33		0221-0241	563.838	7
0222-0262	29396.2	26		0222-0262	2754.81	13
0223-0281	7893.4	2		0223-0281	2595.89	5
0224-0209	3359.62	9		0224-0209	156.054	2
0225-0251	440.2	0		0225-0251	1022.43	4
0226-0212	7201.36	20		0226-0212	348.541	6
0227-0224	5078.24	8		0227-0224	711.243	6
0228-0248	4502.71	1		0228-0248	2188.7	4
0229-0252	9058.56	14		0229-0252	1767.51	6
0230-0291	6698.67	1		0230-0291	1958.86	8
0231-0236	153.156	0		0231-0236	563.189	1
0232-0233	7174.2	18		0232-0233	696.811	3
0233-0250	242.622	0		0233-0250	396.378	1
0234-0218	149.444	0		0234-0218	395.838	2
0235-0238	11.6889	0		0235-0238	462.432	0
0236-0259	27302.3	24		0236-0259	2140.59	3
0237-0224	20.9333	1		0237-0224	248.595	1
0238-0284	13182.3	3		0238-0284	3770.27	6
0239-0294	13810.2	18		0239-0294	1549.24	3
0240-0273	4304.4	3		0240-0273	2638	8
0241-0243	121.267	0		0241-0243	596.378	4
0242-0226	249.711	0		0242-0226	68.4324	0
0243-0237	4917.36	6		0243-0237	316.054	1
0244-0267	1989.91	3		0244-0267	1892.43	2
0245-0258	358.711	1		0245-0258	300.757	0
0246-0265	18271.5	22		0246-0265	984.216	2
0247-0242	8754.47	15		0247-0242	537.081	4
0248-0242	2918.62	13		0248-0242	351.405	5
0249-0264	13119.6	13		0249-0264	867.514	9
0250-0272	9661.31	5		0250-0272	553.73	0
0251-0266	16920.2	11		0251-0266	1103.19	2
0252-0245	7100.49	16		0252-0245	437.297	4
0253-0262	9707.09	12		0253-0262	526.486	4
0254-0276	15534	17		0254-0276	1547.35	6
0255-0235	67.1111	0		0255-0235	90.7568	0
0256-0242	737.089	0		0256-0242	525.027	0
0257-0303	16311.8	9		0257-0303	3774.11	5
0258-0260	11118.3	14		0258-0260	365.081	5
0259-0250	3660.62	9		0259-0250	168.432	2
0260-0289	7117.13	21		0260-0289	1202.27	3
0261-0269	294.889	0		0261-0269	915.297	1
0262-0261	4904.24	8		0262-0261	512.27	3
0263-0256	2636	5		0263-0256	308.811	1
0264-0246	683.644	3		0264-0246	195.568	3
0265-0276	358.022	1		0265-0276	632.973	3
0266-0312	1521.16	1		0266-0312	958	1
0267-0248	4972.6	0		0267-0248	901.892	0
0268-0276	7024.47	16		0268-0276	470.973	3
0269-0267	303.533	1		0269-0267	863.514	1
0270-0317	1484.31	1		0270-0317	4961.78	11
0271-0259	1784.56	7		0271-0259	174.541	1
0272-0274	215.444	0		0272-0274	297.946	4
0273-0266	1249.87	2		0273-0266	138.865	0
0274-0289	6659.24	9		0274-0289	1046.49	1
0275-0268	34.3333	0		0275-0268	434.757	0
0276-0342	6202.27	0		0276-0342	2465.24	5
0277-0293	12992.8	11		0277-0293	376.432	1
0278-0333	7141.93	17		0278-0333	1242.97	4
0279-0313	1615.96	0		0279-0313	1765.73	4
0280-0328	688.644	0		0280-0328	1810.38	1
0281-0304	718.244	0		0281-0304	1143.51	2
0282-0302	2257.2	1		0282-0302	1851.14	5
0283-0291	3518.96	5		0283-0291	655.081	4
0284-0282	7209.24	17		0284-0282	532.486	3
0285-0285	63.8	0		0285-0285	312.757	1
0286-0306	111.178	0		0286-0306	539.135	2
0287-0329	1111.07	0		0287-0329	2011.78	10
0288-0282	8570.11	15		0288-0282	430.216	2
0289-0312	8598.18	9		0289-0312	503.946	3
0290-0293	25.2444	0		0290-0293	430.973	1
0291-0290	7.86667	0		0291-0290	245.676	0
0292-0285	7863.76	14		0292-0285	303.135	4
0293-0300	13004.9	16		0293-0300	1351.14	3
0294-0327	124.889	0		0294-0327	1309.73	1
0295-0287	32.0667	0		0295-0287	240.757	0
0296-0307	5362.42	14		0296-0307	728.649	2
0297-0290	6787.36	11		0297-0290	182.811	1
0298-0347	6153.73	18		0298-0347	1594	2
0299-0342	4244.64	6		0299-0342	1011.14	2
0300-0293	7869.31	9		0300-0293	214.757	0
0301-0324	5799.47	17		0301-0324	388.324	3
0302-0340	13029.9	25		0302-0340	1483.78	8
0303-0310	11508.5	8		0303-0310	521.351	2
0304-0297	7782.56	11		0304-0297	306.919	2
0305-0308	18676.2	17		0305-0308	1358.27	4
0306-0373	7873.91	6		0306-0373	3561.03	7
0307-0300	6846.51	6		0307-0300	313.892	3
0308-0300	7404.73	10		0308-0300	305.027	3
0309-0381	16272.6	5		0309-0381	3848.86	9
0310-0327	342.867	0		0310-0327	824.486	0
0311-0311	10842.5	17		0311-0311	466	3
0312-0316	16845.8	16		0312-0316	452.757	2
0313-0375	3670	1		0313-0375	572.432	2
0314-0340	7183.02	17		0314-0340	869.297	1
0315-0341	6539.91	7		0315-0341	1340.49	2
0316-0321	1578.36	0		0316-0321	827.568	1
0317-0305	4518.87	9		0317-0305	242.216	3
0318-0410	5647.62	7		0318-0410	2080.22	2
0319-0340	632.711	0		0319-0340	1012.76	2
0320-0351	8475.04	3		0320-0351	2345.14	2
0321-0328	2769.62	8		0321-0328	1015.84	4
0322-0371	6513.4	18		0322-0371	1264.05	4
0323-0341	4845.27	12		0323-0341	431.405	2
0324-0317	129.778	0		0324-0317	250.162	0
0325-0396	25346.1	5		0325-0396	5539.89	6
0326-0316	1.51111	0		0326-0316	147.459	0
0327-0317	16367.2	13		0327-0317	859.892	1
0328-0330	7045.16	9		0328-0330	187.135	3
0329-0332	455.8	0		0329-0332	548.324	2
0330-0354	11611.6	9		0330-0354	955.405	2
0331-0327	13393	9		0331-0327	1381.84	3
0332-0338	16220.9	15		0332-0338	766	4
0333-0325	12650.4	7		0333-0325	291.081	3
0334-0338	490.844	0		0334-0338	357.297	0
0335-0337	6372.09	8		0335-0337	479.189	1
0336-0319	9987.16	5		0336-0319	632.595	1
0337-0376	7620.91	1		0337-0376	1954.43	3
0338-0322	5855.49	6		0338-0322	69.1892	2
0339-0339	5574.51	7		0339-0339	206.865	1
0340-0324	5513.18	6		0340-0324	114.432	2
0341-0383	765.778	1		0341-0383	1178.92	0
0342-0330	2420.82	3		0342-0330	430.541	0
0343-0331	6049.87	5		0343-0331	289.892	0
0344-0359	925.844	0		0344-0359	1295.73	2
0345-0324	4703.29	4		0345-0324	236.649	1
0346-0341	23418.7	20		0346-0341	589.514	8
0347-0332	15029.7	17		0347-0332	364.595	7
0348-0350	316.733	0		0348-0350	721.081	0
0349-0378	144.911	0		0349-0378	706.541	2
0350-0336	12234.3	10		0350-0336	352	4
0351-0383	25667.9	24		0351-0383	3406.27	7
0352-0396	7676.04	5		0352-0396	1509.08	3
0353-0353	2139.78	4		0353-0353	417.568	1
0354-0378	986.756	2		0354-0378	1810.49	0
0355-0360	29998.9	34		0355-0360	2541.95	6
0356-0403	8992.87	6		0356-0403	2238.32	4
0357-0352	1735.27	6		0357-0352	175.027	1
0358-0336	569.267	0		0358-0336	609.027	1
0359-0343	5919.33	10		0359-0343	242.703	3
0360-0349	4363.67	15		0360-0349	147.622	2
0361-0369	1081.47	0		0361-0369	897.027	1
0362-0337	35.5111	0		0362-0337	128.324	1
0363-0399	38018.1	30		0363-0399	1596.92	8
0364-0383	6087.31	12		0364-0383	897.622	2
0365-0341	6954.44	4		0365-0341	61.0811	2
0366-0451	2399.09	2		0366-0451	2746.43	7
0367-0421	40455.1	38		0367-0421	1878.27	9
0368-0350	7868.87	8		0368-0350	641.027	0
0369-0373	3480	5		0369-0373	608.703	3
0370-0375	3566.31	11		0370-0375	427.676	2
0371-0388	6760.67	1		0371-0388	2466.22	5
0372-0366	10318.5	11		0372-0366	253.892	2
0373-0363	2966.07	3		0373-0363	208.216	0
0374-0358	1920.07	1		0374-0358	1106.38	3
0375-0412	1569.04	0		0375-0412	2500.32	0
0376-0396	10780.4	11		0376-0396	1307.62	2
0377-0423	19887.8	8		0377-0423	2939.41	4
0378-0363	5999.24	12		0378-0363	390.27	3
0379-0404	15714.5	12		0379-0404	1333.19	2
0380-0407	39951.2	43		0380-0407	1940.27	13
0381-0374	1166.07	1		0381-0374	1015.14	1
0382-0356	7242.49	9		0382-0356	303.027	1
0383-0365	15879.5	18		0383-0365	261.73	3
0384-0443	8672.73	1		0384-0443	2766.38	5
0385-0381	8752.13	10		0385-0381	914.541	1
0386-0368	9167.29	7		0386-0368	1276.32	2
0387-0366	8800.27	14		0387-0366	248.324	1
0388-0407	6576.16	8		0388-0407	288	2
0389-0395	257.244	0		0389-0395	1181.73	1
0390-0401	15676.1	12		0390-0401	995.297	2
0391-0393	34031.8	28		0391-0393	1062.92	10
0392-0366	9315.96	8		0392-0366	686.27	0
0393-0402	513.333	1		0393-0402	705.622	0
0394-0366	4794.44	6		0394-0366	165.892	3
0395-0375	10707.5	8		0395-0375	738.649	1
0396-0382	811	0		0396-0382	1136.92	4
0397-0395	8804.93	10		0397-0395	400.216	4
0398-0369	9481.87	15		0398-0369	419.135	4
0399-0418	10291.2	11		0399-0418	1315.89	2
0400-0433	493.2	1		0400-0433	1964.97	1
0401-0398	728.133	1		0401-0398	147.027	1
0402-0391	5772.47	15		0402-0391	503.838	3
0403-0422	15805	15		0403-0422	386.865	2
0404-0372	6223.51	5		0404-0372	231.784	1
0405-0415	10297.2	25		0405-0415	1041.62	1
0406-0428	27557.2	22		0406-0428	1403.41	5
0407-0390	13346.1	7		0407-0390	581.622	3
0408-0376	15978.1	16		0408-0376	682.378	4
0409-0380	4163.87	3		0409-0380	471.243	1
0410-0384	14328.2	18		0410-0384	935.351	5
0411-0423	12557.3	15		0411-0423	394.811	4
0412-0393	10027.8	8		0412-0393	500.595	1
0413-0408	1217.56	1		0413-0408	864.432	3
0414-0379	9728.29	6		0414-0379	430.865	1
0415-0398	21807.8	14		0415-0398	1236.43	3
0416-0418	521.289	0		0416-0418	1770.97	3
0417-0404	20191	20		0417-0404	606.811	5
0418-0443	19844.2	19		0418-0443	1839.19	7
0419-0411	375.378	1		0419-0411	568.216	2
0420-0437	15359.3	9		0420-0437	1046.16	0
0421-0426	20590.3	21		0421-0426	797.514	1
0422-0427	8979.38	17		0422-0427	908.162	3
0423-0399	1616.33	10		0423-0399	118.162	2
0424-0437	3085.98	1		0424-0437	1444.11	3
0425-0394	13121.2	8		0425-0394	433.243	0
0426-0378	3486.56	3		0426-0378	179.514	0
0427-0376	983.467	1		0427-0376	95.4595	0
0428-0393	10972.1	7		0428-0393	275.027	3
0429-0384	468.933	0		0429-0384	177.081	0
0430-0420	1754.89	11		0430-0420	852.216	5
0431-0397	3274.22	11		0431-0397	224.378	2
0432-0414	5864.56	9		0432-0414	389.892	1
0433-0394	15.9556	0		0433-0394	246.703	1
0434-0458	398.467	0		0434-0458	1407.03	1
0435-0420	14355.9	10		0435-0420	1283.14	1
0436-0390	9216.47	11		0436-0390	136.432	2
0437-0432	15514.2	15		0437-0432	1049.03	2
0438-0414	13119.8	7		0438-0414	856.162	1
0439-0437	913.689	0		0439-0437	1228.7	5
0440-0439	11638.2	10		0440-0439	2094.27	2
0441-0412	13413.4	11		0441-0412	925.189	2
0442-0478	20372.4	14		0442-0478	2513.35	4
0443-0416	12079.3	16		0443-0416	135.405	3
0444-0399	3004.64	8		0444-0399	172.27	1
0445-0450	8649.11	16		0445-0450	612.27	6
0446-0402	15808.5	10		0446-0402	384.108	3
0447-0419	251.422	0		0447-0419	496.432	1
0448-0410	40.4667	0		0448-0410	73.4054	0
0449-0493	43563.4	39		0449-0493	2399.08	3
0450-0426	147.311	0		0450-0426	618.919	1
0451-0402	13977	14		0451-0402	834.054	6
0452-0424	280.378	0		0452-0424	649.189	3
0453-0414	6048.73	13		0453-0414	384.432	2
0454-0429	625.511	1		0454-0429	939.135	1
0455-0523	22365.7	24		0455-0523	2637.95	3
0456-0438	14061.8	9		0456-0438	843.838	4
0457-0522	29222.2	20		0457-0522	2714.16	5
0458-0447	12295.2	12		0458-0447	1174.49	3
0459-0417	10404.2	10		0459-0417	757.297	1
0460-0451	3582.87	5		0460-0451	540.703	1
0461-0485	14933.3	3		0461-0485	4405.41	2
0462-0444	815.2	0		0462-0444	678.162	1
0463-0483	529.956	0		0463-0483	1099.95	1
0464-0462	18008.8	15		0464-0462	716.27	4
0465-0484	39797.8	26		0465-0484	1893.24	5
0466-0451	7390.24	11		0466-0451	369.838	2
0467-0451	31975.9	30		0467-0451	1280.32	6
0468-0441	6421.56	8		0468-0441	382.054	2
0469-0459	609.044	0		0469-0459	1349.35	1
0470-0461	26209.6	22		0470-0461	770.649	7
0471-0436	10580.8	13		0471-0436	624.162	2
0472-0459	6226.2	5		0472-0459	1382.11	0
0473-0445	1249.07	4		0473-0445	637.568	1
0474-0460	262.333	0		0474-0460	707.946	4
0475-0457	13995.9	21		0475-0457	862.649	3
0476-0458	10062.7	9		0476-0458	464.324	2
0477-0449	233.4	0		0477-0449	857.838	1
0478-0438	13767.1	11		0478-0438	705.838	2
0479-0512	2656.36	0		0479-0512	1502.38	2
0480-0468	225.756	0		0480-0468	871.514	1
0481-0467	7639.69	13		0481-0467	938.324	5
0482-0481	3391.67	0		0482-0481	1035.95	4
0483-0468	12002.4	11		0483-0468	907.297	2
0484-0471	189.444	0		0484-0471	1372.05	0
0485-0486	14178.9	7		0485-0486	1356.97	0
0486-0452	12674.1	9		0486-0452	74.5405	1
0487-0436	10798.8	12		0487-0436	505.676	2
0488-0436	9924.47	7		0488-0436	61.1351	3
0489-0483	692.244	0		0489-0483	773.189	1
0490-0457	3496.18	1		0490-0457	417.946	0
0491-0473	16412.8	13		0491-0473	824.595	6
0492-0484	25751.3	29		0492-0484	1485.46	8
0493-0472	1694.58	2		0493-0472	328.541	0
0494-0514	10265.7	4		0494-0514	2592.16	7
0495-0509	10398.1	8		0495-0509	1723.03	4
0496-0465	31226.1	20		0496-0465	1231.84	5
0497-0456	9827.42	11		0497-0456	435.784	3
0498-0493	1593.47	0		0498-0493	2164.32	0
0499-0468	9.88889	0		0499-0468	679.73	1
0500-0486	4658.36	12		0500-0486	536.162	2
0501-0540	721.267	0		0501-0540	3099.57	5
0502-0496	3839.62	1		0502-0496	1616.81	1
0503-0474	19778.6	15		0503-0474	1195.62	5
0504-0511	8229.89	15		0504-0511	863.784	4
0505-0498	9792.13	11		0505-0498	812.595	2
0506-0470	10105.1	14		0506-0470	1285.57	3
0507-0487	18669.3	10		0507-0487	911.243	2
0508-0489	23051.7	18		0508-0489	1157.41	4
0509-0529	21047.4	10		0509-0529	2077.08	4
0510-0491	441.556	1		0510-0491	702.757	0
0511-0503	842.133	1		0511-0503	513.946	0
0512-0480	19044.9	14		0512-0480	616.324	2
0513-0501	7055.11	15		0513-0501	419.135	4
0514-0475	7957.22	7		0514-0475	270.649	0
0515-0491	1847.64	2		0515-0491	753.514	0
0516-0481	4443.42	7		0516-0481	315.459	3
0517-0511	1214.42	0		0517-0511	1162.7	1
0518-0540	882.533	0		0518-0540	2107.68	4
0519-0492	4520.18	8		0519-0492	286.703	3
0520-0526	5079.67	6		0520-0526	982.595	3
0521-0488	4361.64	8		0521-0488	224.703	3
0522-0529	219.867	0		0522-0529	1840.49	0
0523-0525	12857.5	10		0523-0525	405.297	1
0524-0492	14370.4	10		0524-0492	282.108	1
0525-0525	11535.9	6		0525-0525	486.973	1
0526-0557	6237.31	0		0526-0557	2494.81	5
0527-0498	1212.07	3		0527-0498	508.703	0
0528-0522	4156.89	6		0528-0522	395.514	0
0529-0491	7594.49	10		0529-0491	383.297	2
0530-0530	909.778	0		0530-0530	1329.41	1
0531-0515	5778.36	9		0531-0515	420.973	1
0532-0554	4637.58	0		0532-0554	1132.81	0
0533-0530	9746.62	3		0533-0530	2233.89	5
0534-0498	7811.53	10		0534-0498	189.135	1
0535-0544	35392.1	44		0535-0544	2297.3	9
0536-0561	29196.6	14		0536-0561	4817.41	11
0537-0496	17522.4	18		0537-0496	543.243	4
0538-0509	4734.18	10		0538-0509	94.4865	3
0539-0517	2080.18	3		0539-0517	257.784	1
0540-0526	6704.36	8		0540-0526	226.757	0
0541-0530	5970.58	8		0541-0530	596.649	2
0542-0537	4960.18	9		0542-0537	846.27	2
0543-0642	31770.2	19		0543-0642	8005.41	21
0544-0514	22091.1	23		0544-0514	672.378	4
0545-0525	528.356	0		0545-0525	958.919	0
0546-0552	659.756	0		0546-0552	1061.57	2
0547-0553	6490.31	6		0547-0553	1953.51	1
0548-0511	29743.2	18		0548-0511	604.811	3
0549-0515	3205.22	7		0549-0515	393.351	3
0550-0549	13700.2	6		0550-0549	1425.35	2
0551-0538	681.822	0		0551-0538	1040.76	1
0552-0534	12599.1	18		0552-0534	718.486	1
0553-0516	829.222	2		0553-0516	370.703	0
0554-0591	518.822	0		0554-0591	2333.41	2
0555-0602	1382.09	0		0555-0602	2904.59	4
0556-0572	17673.9	12		0556-0572	2046.43	4
0557-0559	14538.2	9		0557-0559	1102.76	4
0558-0523	7779.58	15		0558-0523	298.324	3
0559-0548	5624.93	9		0559-0548	949.405	3
0560-0518	10710.6	12		0560-0518	232.324	1
0561-0556	417.867	0		0561-0556	718.973	1
0562-0577	8600.18	14		0562-0577	783.243	4
0563-0547	1395.07	5		0563-0547	459.514	1
0564-0591	688.267	0		0564-0591	863.297	1
0565-0569	5131.64	3		0565-0569	1249.89	2
0566-0562	14881.7	11		0566-0562	894.919	2
0567-0545	18678.1	9		0567-0545	730.378	1
0568-0539	11687	11		0568-0539	476.324	3
0569-0547	539.644	1		0569-0547	867.892	1
0570-0626	13302.8	7		0570-0626	2100.7	5
0571-0551	4365.69	10		0571-0551	381.946	1
0572-0581	1673.98	1		0572-0581	1488.97	3
0573-0592	13420.2	6		0573-0592	2578.22	5
0574-0590	45828.6	54		0574-0590	3619.62	9
0575-0556	17899.3	21		0575-0556	1332.38	8
0576-0569	661.111	1		0576-0569	984.541	0
0577-0617	17045.3	4		0577-0617	4137.95	7
0578-0610	1553.91	0		0578-0610	2132.11	5
0579-0565	7751.91	12		0579-0565	205.243	1
0580-0539	20210.8	11		0580-0539	899.027	2
0581-0562	6119.29	2		0581-0562	1305.73	2
0582-0554	16119.3	12		0582-0554	479.351	2
0583-0579	15053.8	15		0583-0579	1005.57	3
0584-0540	7216.42	9		0584-0540	303.676	0
0585-0592	1498.98	0		0585-0592	2366.92	1
0586-0544	10363.9	11		0586-0544	1153.68	2
0587-0620	12083.6	11		0587-0620	3161.24	6
0588-0552	21847.8	25		0588-0552	1199.46	6
0589-0566	6884.53	14		0589-0566	576.919	2
0590-0575	2499.44	5		0590-0575	461.351	1
0591-0556	133.511	0		0591-0556	347.514	1
0592-0579	4103.8	3		0592-0579	293.189	2
0593-0560	17487.6	15		0593-0560	824.919	1
0594-0554	3397.73	8		0594-0554	310.432	3
0595-0571	5624.24	5		0595-0571	226.757	1
0596-0579	4737.42	8		0596-0579	336.703	2
0597-0572	19939.2	17		0597-0572	396.054	2
0598-0571	5815.91	13		0598-0571	387.892	3
0599-0559	10246.4	15		0599-0559	515.459	3
0600-0585	741.489	1		0600-0585	1596.54	7
0601-0588	12920.9	8		0601-0588	3288.86	2
0602-0572	11888.3	9		0602-0572	560.919	1
0603-0594	360.511	0		0603-0594	849.135	4
0604-0649	1047.91	1		0604-0649	1574.22	2
0605-0568	684.044	0		0605-0568	189.297	0
0606-0591	5436.09	5		0606-0591	695.568	1
0607-0657	12589	10		0607-0657	2606.59	6
0608-0599	6727.69	5		0608-0599	1733.62	4
0609-0568	12451.5	10		0609-0568	361.135	2
0610-0603	1185.27	2		0610-0603	1156.81	1
0611-0608	187.378	0		0611-0608	887.784	1
0612-0619	9651.38	21		0612-0619	1494.92	6
0613-0589	271.778	0		0613-0589	142.703	3
0614-0622	31979.6	31		0614-0622	1511.41	6
0615-0610	6550.18	18		0615-0610	874.595	3
0616-0575	6028.4	1		0616-0575	188.108	1
0617-0586	13874.5	11		0617-0586	521.459	5
0618-0572	614.333	3		0618-0572	8.64865	0
0619-0662	32696.4	33		0619-0662	1357.84	5
0620-0615	5354.09	3		0620-0615	660.973	1
0621-0628	10571.2	19		0621-0628	875.081	4
0622-0624	16825.2	17		0622-0624	441.081	4
0623-0697	14888.3	6		0623-0697	3255.46	6
0624-0627	31301.6	27		0624-0627	1755.08	7
0625-0669	12440.8	10		0625-0669	2063.62	3
0626-0582	1274.07	1		0626-0582	44.973	1
0627-0598	3545.02	8		0627-0598	314.541	1
0628-0621	184.222	0		0628-0621	294.649	4
0629-0627	329.578	0		0629-0627	346.216	0
0630-0609	15575.3	12		0630-0609	610.973	1
0631-0626	24048	21		0631-0626	1236.38	4
0632-0649	40368.4	39		0632-0649	1759.68	5
0633-0622	4804.78	8		0633-0622	172.757	3
0634-0643	5212.89	3		0634-0643	1271.73	2
0635-0599	23.8222	0		0635-0599	235.568	0
0636-0679	22267	7		0636-0679	7772.7	8
0637-0651	289.467	0		0637-0651	940.162	3
0638-0597	8334.76	5		0638-0597	402.973	1
0639-0634	9420.64	23		0639-0634	529.027	4
0640-0627	11415.9	6		0640-0627	582.865	0
0641-0667	11574	3		0641-0667	4202.22	4
0642-0616	239.333	0		0642-0616	253.189	2
0643-0619	486.333	0		0643-0619	644.865	0
0644-0656	3181.27	8		0644-0656	656.054	3
0645-0635	22169.3	20		0645-0635	747.189	5
0646-0617	10730.1	11		0646-0617	383.081	1
0647-0630	305.222	0		0647-0630	912.865	2
0648-0621	14935.4	3		0648-0621	962.541	4
0649-0603	5732.07	7		0649-0603	298.108	0
0650-0641	2112.98	1		0650-0641	752.595	0
0651-0738	18701.3	3		0651-0738	5636.16	6
0652-0623	1957	5		0652-0623	795.838	1
0653-0616	8043.42	8		0653-0616	43.9459	0
0654-0634	4125.11	2		0654-0634	612.054	2
0655-0614	5342.53	10		0655-0614	396	3
0656-0613	2282.67	5		0656-0613	199.027	2
0657-0628	16918.2	20		0657-0628	252.595	2
0658-0639	2545.67	2		0658-0639	864.27	1
0659-0697	2338.24	0		0659-0697	1523.95	5
0660-0644	643.978	0		0660-0644	834.757	1
0661-0642	13092.9	9		0661-0642	424.541	0
0662-0657	406.711	0		0662-0657	545.73	0
0663-0681	16090.6	10		0663-0681	2570	2
0664-0724	22781.9	4		0664-0724	5542.43	13
0665-0628	12868.4	10		0665-0628	274.919	2
0666-0639	15188.6	13		0666-0639	2351.68	0
0667-0636	5470.87	10		0667-0636	514.378	2
0668-0643	1537.22	0		0668-0643	552.703	1
0669-0678	1672.69	0		0669-0678	1629.14	2
0670-0656	3622.13	1		0670-0656	903.081	2
0671-0692	1980.02	2		0671-0692	1505.95	4
0672-0705	13741.4	14		0672-0705	1123.89	3
0673-0638	10263.5	12		0673-0638	497.73	2
0674-0653	304.756	0		0674-0653	309.405	1
0675-0679	8377.09	18		0675-0679	867.351	8
0676-0661	4803.33	11		0676-0661	560.486	2
0677-0677	19149.8	12		0677-0677	2231.46	3
0678-0713	3113.56	1		0678-0713	1856.32	2
0679-0685	16501.4	3		0679-0685	2441.35	2
0680-0649	193.089	0		0680-0649	294.973	1
0681-0659	575.956	0		0681-0659	512.811	1
0682-0679	5275.71	9		0682-0679	856.378	2
0683-0654	6234.44	12		0683-0654	447.189	2
0684-0649	398.689	0		0684-0649	307.946	1
0685-0666	4940.16	2		0685-0666	248.595	2
0686-0676	1282.27	6		0686-0676	462.757	2
0687-0657	3399.78	8		0687-0657	281.189	3
0688-0697	88.7778	0		0688-0697	1141.41	0
0689-0666	716.267	1		0689-0666	1113.95	6
0690-0672	8416.6	14		0690-0672	664.108	3
0691-0689	889.178	1		0691-0689	1039.89	2
0692-0673	11840	12		0692-0673	224.595	1
0693-0672	15455.2	13		0693-0672	315.189	1
0694-0700	450.133	0		0694-0700	1619.3	1
0695-0676	221.467	0		0695-0676	564.865	0
0696-0666	4476.69	8		0696-0666	344.108	0
0697-0662	9473.69	9		0697-0662	382.595	0
0698-0717	8614.96	12		0698-0717	484.108	1
0699-0654	5041.2	8		0699-0654	86.1081	2
0700-0664	10200	7		0700-0664	842.649	1
0701-0680	6659.84	15		0701-0680	315.027	1
0702-0681	25458.2	16		0702-0681	1818.65	3
0703-0720	4929.78	2		0703-0720	2009.19	0
0704-0663	9700	8		0704-0663	242.108	1
0705-0690	38.8444	0		0705-0690	748.757	0
0706-0709	12622.2	11		0706-0709	515.892	7
0707-0708	14771.7	16		0707-0708	1345.68	4
0708-0724	19554	14		0708-0724	714.757	4
0709-0667	3055.44	3		0709-0667	529.676	2
0710-0693	6516.62	3		0710-0693	1976.7	0
0711-0684	3902.78	7		0711-0684	167.892	0
0712-0680	16164.2	11		0712-0680	545.135	1
0713-0672	7106.89	5		0713-0672	58.1081	1
0714-0675	133.133	1		0714-0675	207.189	0
0715-0707	580.933	0		0715-0707	931.405	0
0716-0700	411.622	1		0716-0700	560	2
0717-0774	782.733	0		0717-0774	2723.78	4
0718-0717	7514.64	21		0718-0717	1971.62	8
0719-0697	16756	14		0719-0697	491.73	5
0720-0682	9305.56	13		0720-0682	224.216	1
0721-0756	15409.5	11		0721-0756	2250.43	4
0722-0844	23175.2	6		0722-0844	6184.27	5
0723-0708	19363.9	14		0723-0708	538.216	2
0724-0794	28340.8	7		0724-0794	6507.95	13
0725-0687	11283.3	6		0725-0687	274.432	1
0726-0714	5136.16	16		0726-0714	326.378	2
0727-0685	5833.6	16		0727-0685	135.135	2
0728-0745	6532.51	18		0728-0745	1015.19	3
0729-0695	21754.8	13		0729-0695	404.108	2
0730-0738	1243.67	1		0730-0738	2542.32	5
0731-0711	752.533	1		0731-0711	1290.49	5
0732-0700	14436.7	18		0732-0700	225.622	1
0733-0700	1375.2	0		0733-0700	667.405	1
0734-0698	1063.58	1		0734-0698	570.703	0
0735-0690	11919.5	7		0735-0690	341.892	1
0736-0684	3165.13	3		0736-0684	98.0541	0
0737-0843	18240.8	6		0737-0843	4552.76	13
0738-0746	5734.11	9		0738-0746	975.568	3
0739-0706	59.3778	1		0739-0706	243.568	0
0740-0769	42226.2	38		0740-0769	2987.08	3
0741-0798	17770.3	11		0741-0798	4472.05	2
0742-0707	14171.5	9		0742-0707	452.595	2
0743-0707	14241.1	12		0743-0707	439.459	5
0744-0754	7239.56	17		0744-0754	1187.19	1
0745-0848	23706.2	6		0745-0848	8237.89	7
0746-0732	538.378	0		0746-0732	970.378	2
0747-0696	7866.56	7		0747-0696	676.811	0
0748-0737	7522.64	8		0748-0737	704.216	2
0749-0776	12344.9	3		0749-0776	2022.16	5
0750-0735	5196.07	3		0750-0735	1080.38	4
0751-0725	5172.78	9		0751-0725	726.757	5
0752-0772	6652.96	6		0752-0772	1244.92	2
0753-0805	11807.9	5		0753-0805	2440.43	1
0754-0715	12029.8	11		0754-0715	388.865	0
0755-0801	2169.16	0		0755-0801	2090.81	6
0756-0738	19197.9	12		0756-0738	1011.08	1
0757-0765	7233.49	13		0757-0765	872.054	2
0758-0746	988.511	0		0758-0746	545.838	3
0759-0711	7396.67	1		0759-0711	378.649	1
0760-0778	11750.4	21		0760-0778	1232.65	3
0761-0772	486.667	0		0761-0772	1533.19	0
0762-0718	11294.4	8		0762-0718	214.486	1
0763-0784	2156.02	1		0763-0784	2972.7	6
0764-0763	1001.11	0		0764-0763	1074.49	3
0765-0742	8338.6	6		0765-0742	377.622	4
0766-0788	6974.84	15		0766-0788	1315.24	2
0767-0782	1374.53	2		0767-0782	1276.16	1
0768-0730	13264.6	11		0768-0730	658.432	2
0769-0770	15300.3	16		0769-0770	1464.59	1
0770-0751	17463.6	13		0770-0751	425.784	2
0771-0811	25143.8	12		0771-0811	3140.05	5
0772-0737	8810.36	7		0772-0737	506.324	1
0773-0746	19088.4	18		0773-0746	610.324	3
0774-0745	16264.4	10		0774-0745	1062.76	3
0775-0755	15480.5	13		0775-0755	331.189	1
0776-0761	3408.56	9		0776-0761	351.243	3
0777-0767	1283.76	2		0777-0767	504.649	0
0778-0779	9398.31	4		0778-0779	2076.32	1
0779-0759	4164.51	9		0779-0759	408.27	1
0780-0744	11500.2	13		0780-0744	280.865	1
0781-0756	218.311	0		0781-0756	237.459	0
0782-0744	17398.7	13		0782-0744	629.514	2
0783-0771	16536.4	15		0783-0771	472.865	1
0784-0770	273.822	0		0784-0770	458.27	0
0785-0776	11388.8	24		0785-0776	944.865	4
0786-0756	8332.09	5		0786-0756	1026.16	1
0787-0830	13420.6	10		0787-0830	872.108	1
0788-0903	25661.1	10		0788-0903	8025.14	13
0789-0762	11189.6	12		0789-0762	177.622	2
0790-0811	2495.93	1		0790-0811	2667.62	4
0791-0766	9546.71	10		0791-0766	260.865	2
0792-0817	127.133	0		0792-0817	793.838	2
0793-0776	11703	8		0793-0776	902.216	1
0794-0804	47858.2	32		0794-0804	1537.41	6
0795-0834	15367.1	12		0795-0834	2355.3	4
0796-0801	242.778	0		0796-0801	504.27	2
0797-0788	13358.5	8		0797-0788	865.351	2
0798-0768	10247.8	10		0798-0768	221.892	1
0799-0796	12760.1	11		0799-0796	799.297	1
0800-0768	1.33333	0		0800-0768	179.622	0
0801-0792	14783.5	15		0801-0792	658.216	3
0802-0784	8990.78	4		0802-0784	145.676	3
0803-0798	74.5333	0		0803-0798	576.054	0
0804-0817	191.244	0		0804-0817	1039.08	0
0805-0807	7583.02	16		0805-0807	700.757	1
0806-0782	136.889	0		0806-0782	306.162	3
0807-0816	883.733	0		0807-0816	1559.73	2
0808-0901	17386.4	7		0808-0901	5831.95	9
0809-0865	15592.6	11		0809-0865	2047.68	4
0810-0818	7286.02	14		0810-0818	1329.3	4
0811-0801	176.667	0		0811-0801	463.676	0
0812-0867	14939.3	2		0812-0867	3792.92	13
0813-0789	14394.7	9		0813-0789	244.757	2
0814-0784	10000	10		0814-0784	631.784	3
0815-0813	19154.7	17		0815-0813	2139.41	4
0816-0804	23861.7	16		0816-0804	509.73	5
0817-0833	24810.9	21		0817-0833	725.514	1
0818-0826	2629.76	1		0818-0826	1590.27	0
0819-0795	3281.47	7		0819-0795	78.5405	1
0820-0799	12849.7	12		0820-0799	504.649	2
0821-0820	6235.11	7		0821-0820	717.946	0
0822-0887	5419.49	4		0822-0887	1409.73	6
0823-0822	468.378	1		0823-0822	525.297	3
0824-0799	2289	3		0824-0799	379.568	0
0825-0802	13805	15		0825-0802	722.054	2
0826-0822	1486.33	1		0826-0822	375.297	0
0827-0955	41919.5	19		0827-0955	10044.3	16
0828-0829	951.378	5		0828-0829	543.081	1
0829-0820	17680.4	20		0829-0820	381.405	2
0830-0883	25112.4	13		0830-0883	2849.68	3
0831-0826	4932.27	10		0831-0826	565.946	1
0832-0817	16011.9	20		0832-0817	406.595	5
0833-0822	8045.44	9		0833-0822	287.73	4
0834-0882	328.644	1		0834-0882	1886.54	6
0835-0843	12494.3	12		0835-0843	1154.49	2
0836-0858	13726.2	13		0836-0858	530.703	3
0837-0914	27504.3	6		0837-0914	6340.81	14
0838-0884	203.956	0		0838-0884	1710.32	4
0839-0869	5660.22	10		0839-0869	962.973	0
0840-0827	3944.91	4		0840-0827	154.216	1
0841-0870	3069.47	3		0841-0870	1339.51	4
0842-0851	652.556	1		0842-0851	276.216	0
0843-0892	8674.16	14		0843-0892	1523.68	1
0844-0872	448.511	0		0844-0872	1504.54	9
0845-0865	43919.1	42		0845-0865	1894.81	5
0846-0867	7260.44	12		0846-0867	915.784	1
0847-0876	19506.2	22		0847-0876	759.135	3
0848-0868	4664.24	15		0848-0868	871.297	1
0849-0901	2869.82	1		0849-0901	2493.19	0
0850-0838	1930.98	2		0850-0838	291.622	1
0851-0950	15619.1	4		0851-0950	4342.27	3
0852-0856	35546.1	22		0852-0856	2184.65	3
0853-0873	464.867	0		0853-0873	846.432	0
0854-0919	17261.9	3		0854-0919	5356.59	6
0855-0905	1380.89	1		0855-0905	2132.81	11
0856-0871	1860.09	0		0856-0871	683.027	0
0857-0912	4900.44	1		0857-0912	2169.35	9
0858-0847	16415.8	12		0858-0847	1244.05	3
0859-0854	2386.38	5		0859-0854	306.108	2
0860-0879	31839.5	22		0860-0879	1043.78	3
0861-0861	534.4	0		0861-0861	1151.03	1
0862-0884	88.0889	0		0862-0884	1237.46	5
0863-0893	12334.2	8		0863-0893	2152.05	5
0864-0880	167.022	1		0864-0880	729.784	1
0865-0867	179.644	0		0865-0867	498.108	0
0866-0929	9450.47	8		0866-0929	2502.16	2
0867-0907	7088.69	15		0867-0907	352.541	3
0868-0874	3914.33	10		0868-0874	345.73	2
0869-0864	15546.9	11		0869-0864	1179.95	1
0870-0899	5639.02	13		0870-0899	334.108	3
0871-0927	9714.56	13		0871-0927	1184.22	6
0872-0878	25672.2	22		0872-0878	1056.16	3
0873-0897	10250.1	17		0873-0897	755.189	4
0874-0898	155.667	0		0874-0898	1486.7	1
0875-0868	48.6222	0		0875-0868	172.378	0
0876-0901	206.044	0		0876-0901	507.351	3
0877-0867	12089.6	7		0877-0867	121.081	2
0878-0880	2692.82	9		0878-0880	74.0541	2
0879-0924	6873.69	22		0879-0924	1310.32	2
0880-0909	3435	8		0880-0909	591.297	2
0881-0892	3511.27	9		0881-0892	151.135	2
0882-0917	416.044	0		0882-0917	2156.92	9
0883-0903	2058.27	7		0883-0903	416	0
0884-0902	11990	8		0884-0902	1195.46	5
0885-0959	6760.91	6		0885-0959	1665.57	0
0886-0924	5193.73	5		0886-0924	679.189	1
0887-0904	216.267	0		0887-0904	367.351	0
0888-0942	18360.9	15		0888-0942	2117.24	2
0889-0900	16682.1	15		0889-0900	423.351	1
0890-0911	186.022	0		0890-0911	588	1
0891-0908	195.422	0		0891-0908	534.162	5
0892-0899	13656.6	11		0892-0899	366.811	3
0893-0976	38236.1	28		0893-0976	2769.24	4
0894-0898	11489.4	7		0894-0898	287.73	1
0895-0922	2545.07	14		0895-0922	322.27	4
0896-0930	269.533	0		0896-0930	599.297	2
0897-0911	249.867	0		0897-0911	137.351	0
0898-0994	21877	11		0898-0994	3898.05	11
0899-0908	747.956	0		0899-0908	377.514	4
0900-0949	17556.4	15		0900-0949	1089.57	0
0901-0962	2935.64	2		0901-0962	1725.73	3
0902-0914	14339.6	15		0902-0914	442.432	4
0903-1000	363.844	1		0903-1000	1201.08	7
0904-0926	739.844	0		0904-0926	341.405	2
0905-0941	20225.1	12		0905-0941	785.73	2
0906-0983	47208.5	40		0906-0983	2398.49	11
0907-0941	331.867	1		0907-0941	650.595	0
0908-1005	15965	6		0908-1005	3672.38	5
0909-0952	1028.27	0		0909-0952	396.108	0
0910-0984	5986.42	3		0910-0984	1277.62	2
0911-1010	57425.1	59		0911-1010	1306.05	5
0912-0971	90.3333	0		0912-0971	838.595	2
0913-0938	891.933	1		0913-0938	292.973	0
0914-0951	14517	15		0914-0951	861.568	3
0915-0968	533.044	0		0915-0968	528.378	3
0916-0931	10211.4	5		0916-0931	1016.38	0
0917-0947	37.7778	0		0917-0947	288.811	0
0918-1043	18453.8	8		0918-1043	6724.81	11
0919-1018	11907.2	4		0919-1018	3516.7	9
0920-0969	384.333	0		0920-0969	584.162	0
0921-0983	24238.1	30		0921-0983	396.649	3
0922-0957	16737	11		0922-0957	467.946	1
0923-0970	770.022	0		0923-0970	749.189	0
0924-0964	2896.38	12		0924-0964	681.081	1
0925-1006	28603.5	34		0925-1006	1562.16	4
0926-1046	10539.8	6		0926-1046	3152	11
0927-0966	1606.69	8		0927-0966	761.081	3
0928-1008	109403	106		0928-1008	5964.32	19
0929-0993	393.8	0		0929-0993	1055.46	1
0930-0966	248.933	0		0930-0966	360.811	3
0931-1033	12353.7	2		0931-1033	2366.38	7
0932-0966	2405.29	8		0932-0966	323.838	4
0933-1116	23835.8	5		0933-1116	8713.51	16
0934-0982	11344	25		0934-0982	963.189	4
0935-0972	19174.4	23		0935-0972	847.946	4
0936-0985	647.889	0		0936-0985	1135.24	1
0937-0996	275.156	0		0937-0996	658.973	0
0938-0966	56.2889	0		0938-0966	408.216	5
0939-1027	570.489	1		0939-1027	1209.19	3
0940-1003	132.4	0		0940-1003	572.054	1
0941-1015	4384.84	16		0941-1015	1138.05	2
0942-1021	33.5778	2		0942-1021	1754.05	6
0943-1060	18302.4	6		0943-1060	3332.97	8
0944-1048	9150.16	5		0944-1048	2528.38	6
0945-1013	4156.87	14		0945-1013	651.027	4
0946-1007	53.5333	0		0946-1007	626.973	0
0947-0978	2.06667	0		0947-0978	1481.14	1
0948-1017	8638.96	11		0948-1017	699.351	2
0949-1008	26880.5	16		0949-1008	1064.81	5
0950-1017	12843.3	11		0950-1017	944.27	0
0951-1037	7825.91	12		0951-1037	1293.84	4
0952-0989	247.289	0		0952-0989	279.135	0
0953-1005	4096.96	24		0953-1005	545.838	6
0954-1051	697.933	0		0954-1051	1324.59	2
0955-1048	15839.1	19		0955-1048	409.459	9
0956-1044	11152.8	16		0956-1044	1709.24	4
0957-1005	235.244	0		0957-1005	782.811	0
0958-1002	887.267	0		0958-1002	676.324	0
0959-1019	12431.2	14		0959-1019	842.216	1
0960-1053	10362.1	9		0960-1053	3628.49	9
0961-1028	34145.5	32		0961-1028	1285.84	4
0962-1010	2107.98	10		0962-1010	211.568	2
0963-1013	1290.24	4		0963-1013	277.405	1
0964-1057	15738	14		0964-1057	742.216	1
0965-1053	13922.7	10		0965-1053	1046.22	2
0966-1030	71.4	0		0966-1030	453.405	1
0967-1061	33815	35		0967-1061	943.892	3
0968-1091	9154.24	26		0968-1091	1136.7	6
0969-1058	308.467	1		0969-1058	1197.46	0
0970-1099	16538.3	7		0970-1099	3725.3	4
0971-1011	1010.89	0		0971-1011	465.189	0
0972-1043	1121.29	0		0972-1043	965.838	1
0973-1117	272.622	0		0973-1117	2723.78	2
0974-1044	11626.4	7		0974-1044	229.297	2
0975-1039	193.133	0		0975-1039	637.568	2
0976-1064	1085.93	1		0976-1064	785.568	0
0977-1077	16457.3	16		0977-1077	532	5
0978-1080	1793.89	11		0978-1080	1345.95	3
0979-1143	17876.9	9		0979-1143	3687.19	16
0980-1071	3102.33	10		0980-1071	567.243	4
0981-1042	347.333	0		0981-1042	823.622	0
0982-1101	45035.5	42		0982-1101	891.73	7
0983-1107	4301.4	0		0983-1107	2272.05	4
0984-1046	100.089	0		0984-1046	721.946	0
0985-1076	31.6667	0		0985-1076	1481.73	2
0986-1052	2123.53	9		0986-1052	255.243	3
0987-1058	20727.8	20		0987-1058	1109.78	2
0988-1143	4539.84	0		0988-1143	1884.86	2
0989-1078	4287.71	12		0989-1078	982.432	0
0990-1089	13834	14		0990-1089	427.514	2
0991-1074	243.533	0		0991-1074	637.027	0
0992-1046	0	0		0992-1046	579.514	0
0993-1099	150.111	0		0993-1099	1155.3	0
0994-1060	167.511	1		0994-1060	592.919	1
0995-1123	11657.7	8		0995-1123	3062.05	3
0996-1062	13124.7	9		0996-1062	1231.14	4
0997-1061	2061.73	13		0997-1061	128.432	2
0998-1078	6272.76	8		0998-1078	496.432	0
0999-1226	15017.3	10		0999-1226	5565.35	3
1000-1083	107.778	0		1000-1083	240.757	1
1001-1133	9283.13	11		1001-1133	1870.92	4
1002-1159	6741.84	3		1002-1159	2560.32	6
1003-1209	21406.8	9		1003-1209	6045.03	10
1004-1126	5486.4	3		1004-1126	1584.32	4
1005-1105	26399.3	21		1005-1105	1478.05	2
1006-1102	628.844	0		1006-1102	2413.03	7
1007-1129	30.6667	0		1007-1129	537.297	0
1008-1129	1508.71	0		1008-1129	1331.41	1
1009-1156	7289.09	30		1009-1156	1526.22	4
1010-1175	14948.4	8		1010-1175	1169.03	1
1011-1088	17.0444	0		1011-1088	366.757	2
1012-1156	45214.4	45		1012-1156	1738.43	2
1013-1135	30954.4	36		1013-1135	2048.43	7
1014-1199	10979.1	10		1014-1199	1583.73	2
1015-1098	14119	17		1015-1098	1228.81	0
1016-1148	5932.11	9		1016-1148	1648.11	6
1017-1100	631.378	0		1017-1100	375.892	0
1018-1193	19942.6	11		1018-1193	2119.3	4
1019-1158	7333.89	0		1019-1158	1230.22	1
1020-1204	8908.22	9		1020-1204	2826.92	3
1021-1103	8.13333	0		1021-1103	308.757	2
1022-1156	11873.6	35		1022-1156	1019.24	8
1023-1111	898.422	2		1023-1111	233.892	1
1024-1161	5948.8	0		1024-1161	2004.59	1
1025-1131	6730.64	22		1025-1131	404.486	7
1026-1140	5892.84	26		1026-1140	456.649	4
1027-1124	244.711	0		1027-1124	305.189	0
1028-1147	8300.13	6		1028-1147	1200.81	0
1029-1156	6657	3		1029-1156	1385.03	5
1030-1280	6961.07	3		1030-1280	4609.73	10
1031-1199	3592.38	9		1031-1199	2160.86	3
1032-1186	672.756	1		1032-1186	1230.43	0
1033-1144	15701.4	8		1033-1144	2219.95	4
1034-1192	10607.4	5		1034-1192	3722.76	1
1035-1130	82.9111	0		1035-1130	874.486	0
1036-1120	17363.7	14		1036-1120	296.541	1
1037-1144	20083.3	29		1037-1144	802.541	9
1038-1169	2447.04	0		1038-1169	1680.54	3
1039-1142	117.111	0		1039-1142	805.351	7
1040-1164	16773.7	17		1040-1164	1443.84	1
1041-1140	3847.56	8		1041-1140	479.405	1
1042-1234	2518.29	6		1042-1234	1994.43	0
1043-1177	24567.5	25		1043-1177	2877.24	4
1044-1178	238.333	0		1044-1178	701.243	1
1045-1146	396.044	0		1045-1146	1303.89	1
1046-1164	33028.6	32		1046-1164	1254.54	5
1047-1166	407.489	0		1047-1166	519.081	1
1048-1148	39.3556	0		1048-1148	382.541	0
1049-1146	593.467	2		1049-1146	514.108	0
1050-1180	420.044	0		1050-1180	1035.57	1
1051-1151	278.956	0		1051-1151	467.622	1
1052-1191	13453.4	18		1052-1191	527.351	5
1053-1170	352	0		1053-1170	1158.27	1
1054-1167	4229.44	10		1054-1167	845.189	5
1055-1273	30448.6	21		1055-1273	4100.65	11
1056-1207	10287	3		1056-1207	3281.84	8
1057-1181	8619.22	0		1057-1181	1411.68	1
1058-1210	12464.3	4		1058-1210	2476.54	7
1059-1258	22195	4		1059-1258	5971.89	18
1060-1165	14284.2	18		1060-1165	584.324	4
1061-1159	7774.71	7		1061-1159	631.135	0
1062-1168	67.6	0		1062-1168	223.73	0
1063-1182	1047.64	1		1063-1182	848.595	6
1064-1244	4175.13	3		1064-1244	1720.81	3
1065-1218	36866	46		1065-1218	1093.51	7
1066-1156	14981.5	13		1066-1156	352.216	5
1067-1192	22204.8	20		1067-1192	995.568	6
1068-1191	2560.98	9		1068-1191	401.514	3
1069-1210	20317.6	9		1069-1210	2126.54	3
1070-1191	17559.1	19		1070-1191	768.973	3
1071-1178	258.933	0		1071-1178	474	0
1072-1175	563.444	0		1072-1175	526.595	5
1073-1190	7691.18	6		1073-1190	692.865	3
1074-1195	295.533	0		1074-1195	333.946	0
1075-1197	166.067	0		1075-1197	544.108	5
1076-1178	10351.6	15		1076-1178	408.595	4
1077-1195	666.244	1		1077-1195	773.243	2
1078-1190	2202.47	13		1078-1190	536.703	4
1079-1279	3618.13	6		1079-1279	2269.89	7
1080-1192	286.956	0		1080-1192	1386.11	6
1081-1234	147.111	0		1081-1234	986.27	6
1082-1206	169.622	0		1082-1206	400.378	1
1083-1239	3387.62	16		1083-1239	850.865	2
1084-1253	9177.2	4		1084-1253	1862.05	1
1085-1301	17038.9	16		1085-1301	2602.38	7
1086-1201	788.356	0		1086-1201	396.378	0
1087-1204	527.956	0		1087-1204	525.676	2
1088-1197	19387.7	17		1088-1197	478.108	6
1089-1292	4097.47	4		1089-1292	2483.51	4
1090-1283	6430.67	3		1090-1283	3855.95	7
1091-1273	11185.8	33		1091-1273	1118.7	14
1092-1257	9359.16	3		1092-1257	1540.65	0
1093-1238	17458.8	13		1093-1238	705.459	2
1094-1234	10126.6	15		1094-1234	894.649	5
1095-1214	560.2	5		1095-1214	320.27	0
1096-1246	1522.6	2		1096-1246	1298.86	2
1097-1271	698.333	0		1097-1271	607.838	2
1098-1275	10703.6	10		1098-1275	2207.73	3
1099-1272	35825	43		1099-1272	1617.68	2
1100-1227	432.4	0		1100-1227	1009.73	7
1101-1221	95.1333	3		1101-1221	284.054	1
1102-1219	7321.51	12		1102-1219	564	1
1103-1255	2943.71	6		1103-1255	617.081	4
1104-1214	7625.73	7		1104-1214	210.216	0
1105-1288	10345.1	7		1105-1288	2882.22	3
1106-1257	11674.3	5		1106-1257	1665.24	0
1107-1236	684.311	0		1107-1236	1065.89	1
1108-1242	1516.8	10		1108-1242	545.838	2
1109-1284	10361.3	3		1109-1284	1826.65	4
1110-1232	21925.5	15		1110-1232	412.649	1
1111-1256	454.778	1		1111-1256	1119.08	6
1112-1226	1535.56	0		1112-1226	344.054	1
1113-1271	17142.8	20		1113-1271	382.108	7
1114-1316	32075.2	18		1114-1316	5224.32	20
1115-1276	44356.2	53		1115-1276	2209.51	12
1116-1228	5895.49	8		1116-1228	226.703	2
1117-1311	8169.33	2		1117-1311	2463.95	4
1118-1261	112	0		1118-1261	578.919	2
1119-1265	6980.42	0		1119-1265	1786.65	2
1120-1285	383.489	0		1120-1285	696.162	4
1121-1267	2837.09	4		1121-1267	640.649	1
1122-1248	10463.7	14		1122-1248	721.622	1
1123-1272	7.82222	0		1123-1272	294.919	0
1124-1300	3480.71	1		1124-1300	1666.32	9
1125-1258	139.667	0		1125-1258	908.108	3
1126-1253	398.756	0		1126-1253	394.811	0
1127-1271	1451.64	9		1127-1271	479.784	1
1128-1325	2116.33	1		1128-1325	3277.14	4
1129-1295	882.2	1		1129-1295	1592.11	1
1130-1271	24966.5	22		1130-1271	461.243	5
1131-1267	177.467	0		1131-1267	509.351	2
1132-1342	7433.31	1		1132-1342	2761.62	3
1133-1266	11095.9	14		1133-1266	468	0
1134-1307	373.311	0		1134-1307	880.378	3
1135-1282	9.48889	0		1135-1282	462.216	0
1136-1258	105.578	0		1136-1258	443.784	3
1137-1262	1199.18	2		1137-1262	93.2432	0
1138-1317	203.911	0		1138-1317	698.324	1
1139-1302	38929	46		1139-1302	1575.19	8
1140-1302	232.378	0		1140-1302	1858.59	9
1141-1281	3159.58	5		1141-1281	78.5405	1
1142-1280	4983.49	9		1142-1280	252	3
1143-1292	101.533	0		1143-1292	445.297	5
1144-1341	6325.07	0		1144-1341	2645.35	2
1145-1290	2179.47	6		1145-1290	147.622	6
1146-1326	874.556	1		1146-1326	1356.27	7
1147-1298	1819.71	10		1147-1298	270.162	2
1148-1377	15828.4	12		1148-1377	2426.86	14
1149-1326	1286.8	1		1149-1326	1507.46	2
1150-1372	3177.58	1		1150-1372	1362.59	5
1151-1292	8151.91	14		1151-1292	104.162	2
1152-1316	6792.44	7		1152-1316	2061.3	7
1153-1313	283.689	0		1153-1313	761.622	5
1154-1342	7586.93	6		1154-1342	650.216	6
1155-1318	12885.4	5		1155-1318	1342.49	3
1156-1335	1732.53	1		1156-1335	664.811	1
1157-1338	41645.9	43		1157-1338	1651.46	10
1158-1394	13507.6	3		1158-1394	2550.76	7
1159-1305	8536.78	5		1159-1305	738.973	1
1160-1336	5436.62	3		1160-1336	1856.22	3
1161-1303	13.9111	0		1161-1303	354.703	2
1162-1309	738.067	3		1162-1309	126.324	1
1163-1389	17385.8	16		1163-1389	2686.92	4
1164-1332	430.333	1		1164-1332	790.973	4
1165-1327	205.667	0		1165-1327	291.459	7
1166-1362	21416.8	34		1166-1362	876.919	7
1167-1381	7873.22	9		1167-1381	2270.76	6
1168-1322	10285.1	9		1168-1322	475.243	2
1169-1312	87.2667	1		1169-1312	762.919	4
1170-1328	4702.2	9		1170-1328	480.054	1
1171-1337	282.667	2		1171-1337	563.73	2
1172-1319	13060.7	13		1172-1319	433.297	1
1173-1319	33.0667	0		1173-1319	164.595	0
1174-1362	21541.7	11		1174-1362	2087.78	5
1175-1326	13255.8	14		1175-1326	270.595	1
1176-1332	10751.2	7		1176-1332	593.784	1
1177-1377	1198.62	0		1177-1377	892.811	3
1178-1359	104.822	0		1178-1359	1139.89	7
1179-1358	20898.6	16		1179-1358	750.649	2
1180-1367	148.222	1		1180-1367	799.189	1
1181-1374	16389.9	16		1181-1374	786.919	1
1182-1396	1650.93	4		1182-1396	724.432	1
1183-1344	656.044	1		1183-1344	154.865	0
1184-1371	1325.64	3		1184-1371	589.081	4
1185-1334	10018.2	7		1185-1334	396.162	2
1186-1357	15931.3	13		1186-1357	372.054	3
1187-1344	5095.93	4		1187-1344	465.946	2
1188-1412	2338.33	0		1188-1412	1680.54	6
1189-1383	3376.44	12		1189-1383	513.135	6
1190-1345	4287.73	6		1190-1345	64.8649	3
1191-1431	16618.5	6		1191-1431	4485.73	1
1192-1415	10278.9	5		1192-1415	2409.68	1
1193-1363	2469.04	14		1193-1363	221.514	2
1194-1363	1697.31	8		1194-1363	236.541	0
1195-1401	193.644	1		1195-1401	1909.46	9
1196-1382	1280.8	2		1196-1382	442.865	1
1197-1344	128.111	0		1197-1344	291.297	0
1198-1339	61.8667	0		1198-1339	175.297	1
1199-1389	12424.8	7		1199-1389	2265.89	5
1200-1369	22673.2	16		1200-1369	1241.68	2
1201-1404	1385.24	0		1201-1404	1635.19	9
1202-1361	9583.02	13		1202-1361	883.784	4
1203-1400	132.756	1		1203-1400	1166.92	3
1204-1457	3154	4		1204-1457	2275.3	8
1205-1362	10334.4	7		1205-1362	584.108	1
1206-1365	10398.8	8		1206-1365	188.432	0
1207-1437	17611.3	17		1207-1437	1673.84	4
1208-1374	12157.9	15		1208-1374	377.568	1
1209-1382	164.556	0		1209-1382	607.838	3
1210-1387	1761.98	6		1210-1387	272.054	2
1211-1366	9599.04	12		1211-1366	675.135	4
1212-1395	18121.4	20		1212-1395	993.838	3
1213-1392	279.756	0		1213-1392	842.757	2
1214-1407	7829.09	3		1214-1407	2205.35	6
1215-1444	8094.11	5		1215-1444	2836.65	13
1216-1408	9945.53	9		1216-1408	888.108	2
1217-1433	3001.53	1		1217-1433	2219.24	8
1218-1371	7462.44	9		1218-1371	436.378	1
1219-1382	7002.13	7		1219-1382	570.27	3
1220-1381	5837.67	4		1220-1381	277.73	1
1221-1413	395.244	1		1221-1413	972.919	1
1222-1469	14296.2	12		1222-1469	2949.46	2
1223-1424	785.956	0		1223-1424	1155.57	5
1224-1407	3796.89	8		1224-1407	1010.49	3
1225-1554	17359.1	15		1225-1554	4540.54	4
1226-1383	2496.22	3		1226-1383	147.135	2
1227-1447	2381.31	5		1227-1447	1218.59	1
1228-1468	5947.93	1		1228-1468	4850.22	6
1229-1433	13650	6		1229-1433	1126.22	2
1230-1403	345.4	1		1230-1403	287.405	4
1231-1545	20327.3	7		1231-1545	3673.84	2
1232-1468	3095.82	2		1232-1468	1528.92	6
1233-1432	917.844	0		1233-1432	671.784	7
1234-1394	3053.24	7		1234-1394	99.7838	1
1235-1442	4479.82	1		1235-1442	1849.24	2
1236-1417	6480.87	12		1236-1417	1286.81	1
1237-1449	729.511	2		1237-1449	1144.38	1
1238-1476	6663.22	5		1238-1476	1936.59	9
1239-1414	16488.1	13		1239-1414	378.324	2
1240-1454	24.9111	1		1240-1454	840.811	8
1241-1416	10297.2	16		1241-1416	732.108	4
1242-1431	11518.2	17		1242-1431	309.135	1
1243-1409	16438.1	22		1243-1409	634.595	4
1244-1448	320.622	0		1244-1448	907.73	2
1245-1430	790.756	4		1245-1430	186.595	5
1246-1409	8709.58	4		1246-1409	208.757	0
1247-1457	1479.8	1		1247-1457	1131.35	4
1248-1425	4019.27	8		1248-1425	281.784	6
1249-1444	19695.5	20		1249-1444	1515.41	5
1250-1458	15069.9	15		1250-1458	1216	6
1251-1463	20837.4	20		1251-1463	1419.51	8
1252-1432	754.933	0		1252-1432	885.027	1
1253-1443	12361.6	12		1253-1443	381.405	0
1254-1455	1733.09	2		1254-1455	803.838	1
1255-1464	742.289	0		1255-1464	565.946	4
1256-1442	7987.29	7		1256-1442	383.351	1
1257-1434	638.778	0		1257-1434	483.027	0
1258-1498	15443	2		1258-1498	3532.11	11
1259-1520	11693.8	42		1259-1520	1437.35	12
1260-1502	16814.5	16		1260-1502	4719.14	4
1261-1458	11564.6	8		1261-1458	299.514	3
1262-1439	11553.4	16		1262-1439	909.892	2
1263-1458	176.378	0		1263-1458	799.405	5
1264-1437	332.511	2		1264-1437	256.27	1
1265-1531	12442.4	8		1265-1531	1939.03	3
1266-1482	16747.7	12		1266-1482	1511.57	4
1267-1438	2142.11	7		1267-1438	358.973	2
1268-1423	4032.51	4		1268-1423	385.784	0
1269-1497	4222.56	1		1269-1497	2728	4
1270-1502	15073.3	12		1270-1502	1432.16	4
1271-1524	8131.87	6		1271-1524	2026.38	1
1272-1484	41855	46		1272-1484	1882.49	5
1273-1521	1716.24	1		1273-1521	2560.92	5
1274-1468	8083.11	3		1274-1468	2045.14	7
1275-1512	3121.56	2		1275-1512	2552.76	1
1276-1471	21643.9	22		1276-1471	1588.7	5
1277-1467	1307.93	1		1277-1467	665.892	5
1278-1481	13600.5	13		1278-1481	1920.49	3
1279-1538	14063.8	2		1279-1538	3650.92	3
1280-1468	17873.9	23		1280-1468	448.649	4
1281-1468	8.35556	0		1281-1468	437.081	2
1282-1454	8476.71	14		1282-1454	386.757	3
1283-1492	121	0		1283-1492	1142.65	3
1284-1462	17813	20		1284-1462	1397.03	4
1285-1493	3666.02	7		1285-1493	747.784	5
1286-1546	15426.7	8		1286-1546	2503.51	10
1287-1455	243.711	1		1287-1455	550.919	0
1288-1526	4812.89	5		1288-1526	4459.46	3
1289-1597	20813.3	9		1289-1597	4292.81	11
1290-1547	23732.5	19		1290-1547	2787.95	6
1291-1540	3250.49	3		1291-1540	1871.89	6
1292-1481	192.978	1		1292-1481	260.162	1
1293-1489	9363.78	9		1293-1489	915.514	4
1294-1495	102.711	0		1294-1495	657.568	8
1295-1513	941.778	0		1295-1513	1449.03	7
1296-1506	4180.64	2		1296-1506	1235.51	6
1297-1534	899.422	0		1297-1534	1444.76	7
1298-1500	5915.42	22		1298-1500	444.324	7
1299-1525	14081.8	16		1299-1525	1608.22	6
1300-1499	8035.51	9		1300-1499	594.378	3
1301-1551	1444.38	2		1301-1551	840.595	1
1302-1497	168.511	0		1302-1497	99.7838	0
1303-1528	18925	20		1303-1528	1120.05	5
1304-1488	10185.4	11		1304-1488	326	2
1305-1592	1428.84	2		1305-1592	2009.51	4
1306-1502	4185.93	2		1306-1502	257.459	1
1307-1536	169.778	0		1307-1536	633.351	7
1308-1498	7.46667	0		1308-1498	284.324	1
1309-1514	16203.3	21		1309-1514	444.703	2
1310-1504	9414.2	7		1310-1504	414.054	1
1311-1571	6825.6	2		1311-1571	1547.78	2
1312-1586	16337.7	6		1312-1586	2815.46	9
1313-1561	1084.84	1		1313-1561	579.784	1
1314-1507	9359.13	14		1314-1507	139.027	2
1315-1553	961.311	1		1315-1553	1372.49	4
1316-1535	14692.1	13		1316-1535	1685.41	3
1317-1581	5401.6	3		1317-1581	2014.86	7
1318-1514	10252.6	8		1318-1514	413.459	2
1319-1545	280.289	0		1319-1545	852.649	3
1320-1583	7061.89	1		1320-1583	1770.59	2
1321-1524	9701.29	14		1321-1524	213.351	2
1322-1552	710.022	0		1322-1552	1084.22	5
1323-1558	30903.8	31		1323-1558	1360.81	11
1324-1569	1148.93	2		1324-1569	807.73	3
1325-1573	2738.67	9		1325-1573	1101.41	4
1326-1546	94.8444	0		1326-1546	462.703	0
1327-1533	422.356	0		1327-1533	350.27	2
1328-1556	957.644	0		1328-1556	1174.7	5
1329-1560	8368.16	12		1329-1560	679.73	4
1330-1552	478.267	0		1330-1552	1196.49	1
1331-1580	5812.71	2		1331-1580	1647.62	0
1332-1547	15397	11		1332-1547	527.297	2
1333-1577	2843.42	0		1333-1577	1206.7	5
1334-1704	10520.3	4		1334-1704	7111.57	20
1335-1548	577.4	0		1335-1548	411.73	2
1336-1546	12262.7	9		1336-1546	254.649	2
1337-1569	8137.36	3		1337-1569	1774.49	4
1338-1545	10886.6	11		1338-1545	357.946	3
1339-1644	11441	7		1339-1644	4065.35	2
1340-1609	2798.49	0		1340-1609	3853.73	9
1341-1569	124.489	0		1341-1569	789.135	0
1342-1589	778.311	1		1342-1589	1244.65	9
1343-1601	46867.8	47		1343-1601	1696.65	6
1344-1567	13209.6	22		1344-1567	465.027	2
1345-1558	9340.16	14		1345-1558	854.324	3
1346-1644	22576	9		1346-1644	4631.62	5
1347-1632	21337.1	2		1347-1632	5432.22	13
1348-1591	3747.09	0		1348-1591	2192.32	3
1349-1578	819.489	1		1349-1578	607.081	1
1350-1645	4926.96	5		1350-1645	4900.32	4
1351-1564	13985.3	22		1351-1564	1074.43	4
1352-1595	17277.6	8		1352-1595	1813.68	1
1353-1558	10823.4	7		1353-1558	201.135	1
1354-1584	12326.8	12		1354-1584	587.405	1
1355-1583	723.844	2		1355-1583	374.324	1
1356-1620	8404.98	0		1356-1620	1290.92	1
1357-1616	10742.1	6		1357-1616	3175.24	4
1358-1577	15766.2	20		1358-1577	637.838	4
1359-1635	8061.13	2		1359-1635	2242.7	2
1360-1581	131.778	0		1360-1581	425.027	1
1361-1604	236.356	0		1361-1604	617.622	0
1362-1565	10417.5	7		1362-1565	267.784	2
1363-1615	3081.51	1		1363-1615	803.351	0
1364-1582	2133	8		1364-1582	176.162	1
1365-1613	4950.4	5		1365-1613	520.108	1
1366-1597	2177.93	6		1366-1597	114.486	0
1367-1574	6137.44	4		1367-1574	70.2703	1
1368-1640	4392.96	3		1368-1640	1995.03	11
1369-1603	9144.22	11		1369-1603	1160.81	1
1370-1581	6481.58	6		1370-1581	644.324	2
1371-1641	3114.22	2		1371-1641	1203.41	4
1372-1591	348.8	0		1372-1591	148.595	0
1373-1582	15438.8	19		1373-1582	301.243	3
1374-1594	644.333	0		1374-1594	353.622	0
1375-1675	4081.38	0		1375-1675	3032.22	5
1376-1615	7226.16	3		1376-1615	546.486	4
1377-1594	12070.2	12		1377-1594	459.622	2
1378-1639	23990.6	28		1378-1639	2115.89	5
1379-1590	1824.22	3		1379-1590	200	0
1380-1656	9956.8	4		1380-1656	1647.84	1
1381-1693	18047.5	4		1381-1693	3248.38	4
1382-1625	1222.89	1		1382-1625	743.892	4
1383-1599	9873.02	2		1383-1599	151.027	1
1384-1611	9327.84	9		1384-1611	654.541	2
1385-1624	396.867	0		1385-1624	983.514	0
1386-1608	2.31111	0		1386-1608	462.324	4
1387-1646	2054.33	2		1387-1646	1248.97	4
1388-1650	1830.18	1		1388-1650	1496.86	3
1389-1650	6467.62	8		1389-1650	1871.46	7
1390-1694	3619.44	2		1390-1694	1440.54	3
1391-1644	3089.07	8		1391-1644	468.162	1
1392-1617	12441.7	11		1392-1617	294.432	2
1393-1627	268.089	0		1393-1627	554.541	5
1394-1626	502.4	0		1394-1626	245.568	0
1395-1627	15070.3	19		1395-1627	1140.05	3
1396-1656	22276	21		1396-1656	362.757	5
1397-1619	9604.93	9		1397-1619	1127.35	2
1398-1630	368.622	1		1398-1630	711.459	0
1399-1636	14334.9	14		1399-1636	622.757	3
1400-1678	2040.53	5		1400-1678	1945.03	1
1401-1669	2325.09	0		1401-1669	1711.73	1
1402-1681	778.289	1		1402-1681	2224.76	0
1403-1656	206.044	0		1403-1656	1527.19	0
1404-1642	23215.8	35		1404-1642	645.622	9
1405-1629	567.533	1		1405-1629	242.541	3
1406-1623	5.31111	0		1406-1623	77.8919	0
1407-1702	2875.07	3		1407-1702	2411.03	5
1408-1652	997.333	0		1408-1652	1471.24	2
1409-1674	1065.04	1		1409-1674	1059.89	1
1410-1658	410.511	0		1410-1658	813.73	0
1411-1655	615.733	1		1411-1655	620.27	1
1412-1670	2558.07	1		1412-1670	1887.68	1
1413-1644	2622.07	6		1413-1644	162.865	2
1414-1758	21186.8	5		1414-1758	6180.54	13
1415-1636	7017.73	8		1415-1636	658.324	3
1416-1640	9778.73	13		1416-1640	196.324	1
1417-1655	1022.96	0		1417-1655	442.108	0
1418-1665	8924.8	12		1418-1665	822.378	3
1419-1705	1076.93	1		1419-1705	1540.92	3
1420-1674	667.2	0		1420-1674	852.432	1
1421-1745	2667.62	1		1421-1745	2559.03	13
1422-1719	13720.6	8		1422-1719	3845.46	1
1423-1714	5414.71	3		1423-1714	1620.92	0
1424-1688	968.778	1		1424-1688	810.378	0
1425-1680	26527.9	39		1425-1680	822.216	4
1426-1714	4068.78	2		1426-1714	2107.24	4
1427-1671	25776	18		1427-1671	1381.95	4
1428-1766	22550.1	7		1428-1766	6563.57	9
1429-1654	9322.71	10		1429-1654	787.514	1
1430-1699	23565	13		1430-1699	1018.7	3
1431-1731	8618.11	3		1431-1731	2429.62	4
1432-1730	9246.36	6		1432-1730	2275.73	1
1433-1689	3137.96	7		1433-1689	1441.14	7
1434-1661	12113.9	12		1434-1661	615.243	3
1435-1687	24142.9	20		1435-1687	948	6
1436-1689	1994.82	3		1436-1689	341.73	1
1437-1754	898.756	1		1437-1754	2242.32	3
1438-1711	1935.31	0		1438-1711	932.919	2
1439-1697	118.356	1		1439-1697	499.297	6
1440-1693	9967.38	8		1440-1693	899.514	6
1441-1690	15416.9	7		1441-1690	1347.95	3
1442-1678	644.267	0		1442-1678	529.459	0
1443-1670	8834.24	11		1443-1670	472.324	4
1444-1696	1763.62	1		1444-1696	579.135	2
1445-1698	12250.2	8		1445-1698	414.757	2
1446-1677	111.4	0		1446-1677	298.811	0
1447-1671	25.0889	0		1447-1671	184.378	1
1448-1673	5662.89	7		1448-1673	200.757	2
1449-1675	7688.24	5		1449-1675	846.27	3
1450-1791	15157.2	3		1450-1791	8997.51	26
1451-1707	324.089	0		1451-1707	900.216	1
1452-1735	9978.64	15		1452-1735	1961.35	5
1453-1764	2423.76	2		1453-1764	1641.35	4
1454-1748	8190.51	5		1454-1748	1505.89	1
1455-1712	656.867	0		1455-1712	732.378	1
1456-1727	1938.27	3		1456-1727	1126.65	4
1457-1725	1037.07	0		1457-1725	872.432	0
1458-1733	682.867	0		1458-1733	896.811	8
1459-1747	2817.89	2		1459-1747	1818.54	2
1460-1695	8326.4	8		1460-1695	595.081	1
1461-1748	1132.33	3		1461-1748	1536.49	5
1462-1839	8785.73	3		1462-1839	3936.86	17
1463-1722	83.3556	2		1463-1722	467.459	3
1464-1733	1465.58	0		1464-1733	1624.54	4
1465-1701	0	0		1465-1701	149.405	0
1466-1706	1631.76	3		1466-1706	338.432	0
1467-1727	30236.4	28		1467-1727	932.541	4
1468-1788	2180.67	1		1468-1788	3152.54	5
1469-1759	11417.9	10		1469-1759	3252.11	7
1470-1805	15595.2	3		1470-1805	5484.7	5
1471-1702	10916.8	10		1471-1702	494.378	3
1472-1753	8709.22	5		1472-1753	2538.05	4
1473-1706	675.733	0		1473-1706	421.459	1
1474-1733	1167.09	0		1474-1733	1331.68	5
1475-1748	128.8	0		1475-1748	1023.68	2
1476-1728	13601.3	11		1476-1728	705.189	3
1477-1711	11314.4	9		1477-1711	194.216	3
1478-1707	7462.64	7		1478-1707	171.73	2
1479-1735	172.667	0		1479-1735	703.946	2
1480-1741	7925.24	3		1480-1741	1222.86	4
1481-1744	174.978	0		1481-1744	733.568	1
1482-1708	227.889	0		1482-1708	34.2703	0
1483-1754	2580.38	1		1483-1754	2512.97	1
1484-1741	8555.93	12		1484-1741	750.432	2
1485-1770	1756.16	2		1485-1770	2138.54	6
1486-1814	6768.42	7		1486-1814	827.946	1
1487-1712	4484.96	3		1487-1712	0	0
1488-1735	16032.1	15		1488-1735	836.541	2
1489-1737	40.9111	0		1489-1737	394.216	2
1490-1832	8679.76	10		1490-1832	3236.43	5
1491-1789	3475.16	0		1491-1789	2297.89	11
1492-1745	2342.69	1		1492-1745	1027.41	3
1493-1723	3245.69	2		1493-1723	132.757	0
1494-1790	21227.8	11		1494-1790	3258.16	4
1495-1741	18738.6	19		1495-1741	1178.92	3
1496-1841	7625.2	3		1496-1841	4518.05	16
1497-1741	1729.53	5		1497-1741	468.973	1
1498-1829	13966.1	6		1498-1829	2703.78	4
1499-1806	33026.8	34		1499-1806	2457.3	6
1500-1836	19993.3	11		1500-1836	4632.38	10
1501-1732	6084.69	7		1501-1732	74.4865	4
1502-1735	4900.93	4		1502-1735	161.892	1
1503-1759	910.689	0		1503-1759	759.838	1
1504-1880	29738.1	6		1504-1880	7916.27	10
1505-1756	14298.6	13		1505-1756	1191.35	5
1506-1753	15703.8	9		1506-1753	398.865	1
1507-1799	981.133	0		1507-1799	822.973	1
1508-1762	670.244	1		1508-1762	858.162	5
1509-1815	10772.9	13		1509-1815	1650.65	2
1510-1774	846.489	0		1510-1774	780.378	0
1511-1786	15507.6	4		1511-1786	4789.35	16
1512-1802	3656.71	0		1512-1802	1688	6
1513-1773	14804	14		1513-1773	323.892	2
1514-1817	2587.42	6		1514-1817	1862	0
1515-1750	7345.29	2		1515-1750	10.8108	0
1516-1778	1479.67	0		1516-1778	622.432	0
1517-1822	3245.18	2		1517-1822	2595.95	7
1518-1820	1919.71	3		1518-1820	2623.89	4
1519-1784	168.467	0		1519-1784	547.946	0
1520-1779	11844.2	15		1520-1779	219.892	0
1521-1829	2311.4	0		1521-1829	1521.24	7
1522-1792	1122.87	1		1522-1792	439.027	0
1523-1761	1797.09	1		1523-1761	441.946	1
1524-1816	1679.78	0		1524-1816	913.297	0
1525-1779	5953.13	6		1525-1779	712.216	2
1526-1786	15275.5	10		1526-1786	772.108	1
1527-1797	68.3778	0		1527-1797	903.622	10
1528-1796	133.511	0		1528-1796	794.811	0
1529-1783	10235	11		1529-1783	690	2
1530-1796	479.2	1		1530-1796	250.595	3
1531-1809	486.6	0		1531-1809	1013.68	3
1532-1816	382.267	1		1532-1816	884.703	8
1533-1935	6543.69	4		1533-1935	6187.03	11
1534-1783	8970.4	6		1534-1783	180.541	4
1535-1827	522.778	0		1535-1827	522.27	0
1536-1831	23514	20		1536-1831	1574.54	3
1537-1778	7117.76	8		1537-1778	31.8919	1
1538-1872	1078.33	2		1538-1872	2290.59	5
1539-1905	3878.91	1		1539-1905	4785.68	30
1540-1829	12314.6	15		1540-1829	1510.32	4
1541-1798	8871.4	6		1541-1798	107.189	0
1542-1821	8881.64	9		1542-1821	299.081	4
1543-1820	15581.8	11		1543-1820	1622.27	5
1544-1786	3172.49	3		1544-1786	11.5676	3
1545-1829	9722	8		1545-1829	688.757	3
1546-1861	50809.5	57		1546-1861	2155.35	10
1547-1820	233.511	0		1547-1820	534.108	4
1548-1812	295.067	0		1548-1812	310.757	0
1549-1846	2568.4	2		1549-1846	1444.7	4
1550-1845	4318.78	3		1550-1845	2345.35	7
1551-1878	1914.02	4		1551-1878	1668.97	16
1552-1838	358.978	1		1552-1838	787.622	0
1553-1851	1800.51	3		1553-1851	1925.51	8
1554-1811	10935.9	9		1554-1811	359.784	3
1555-1843	10730.4	9		1555-1843	1869.46	3
1556-1858	6696.04	6		1556-1858	2989.57	5
1557-1862	5532.18	2		1557-1862	2338.32	2
1558-1838	1756.93	0		1558-1838	714.162	5
1559-1826	1290.78	0		1559-1826	883.946	0
1560-1840	1438.33	2		1560-1840	1108.92	9
1561-1822	11631	12		1561-1822	499.73	1
1562-1799	2981.13	4		1562-1799	21.6757	0
1563-1861	2197.58	5		1563-1861	1446.54	3
1564-1812	13134.2	18		1564-1812	647.892	3
1565-1875	742.267	0		1565-1875	1394.32	4
1566-1849	1297.78	0		1566-1849	726.649	1
1567-1856	2489.31	1		1567-1856	1147.24	11
1568-1822	9895.71	13		1568-1822	453.73	2
1569-1966	3494.64	4		1569-1966	3590.38	8
1570-1870	7194.84	13		1570-1870	1568.05	3
1571-1884	6987.31	0		1571-1884	2185.14	7
1572-1837	12241.5	13		1572-1837	388.108	2
1573-1878	311.533	0		1573-1878	1019.3	12
1574-1834	9338.16	11		1574-1834	233.297	3
1575-1902	987.711	1		1575-1902	917.73	2
1576-1862	12889.8	11		1576-1862	837.189	1
1577-1827	7972.27	9		1577-1827	89.6757	1
1578-1858	382.8	0		1578-1858	785.676	1
1579-1944	28582.2	10		1579-1944	5492.49	4
1580-1857	8914.8	12		1580-1857	501.297	1
1581-1844	603.222	0		1581-1844	154.757	0
1582-1933	16274.8	7		1582-1933	3419.35	5
1583-1859	36711.7	40		1583-1859	1276.86	7
1584-1858	538.689	0		1584-1858	581.838	2
1585-1940	3840.13	2		1585-1940	3717.62	4
1586-1852	13.6444	0		1586-1852	296.486	0
1587-1896	231.978	0		1587-1896	756	4
1588-1859	28.4	0		1588-1859	264.595	0
1589-1917	19832.1	10		1589-1917	2636.81	4
1590-1879	476.644	0		1590-1879	601.622	1
1591-2018	5465.64	3		1591-2018	4531.24	13
1592-1862	9655.91	12		1592-1862	320.919	3
1593-1877	4.11111	0		1593-1877	109.622	0
1594-1853	4826.31	5		1594-1853	72.5405	1
1595-1866	77.8889	0		1595-1866	167.189	0
1596-1935	7706.76	4		1596-1935	3030.92	2
1597-1883	9265.8	9		1597-1883	717.405	2
1598-1893	10755.2	12		1598-1893	284.216	1
1599-1873	3724.98	6		1599-1873	201.676	2
1600-1895	118.844	0		1600-1895	300.054	1
1601-1924	2460.96	0		1601-1924	1639.35	2
1602-1939	6476.11	2		1602-1939	3500.86	3
1603-1884	11093.3	14		1603-1884	453.568	3
1604-1946	7321.96	15		1604-1946	1282.11	5
1605-1931	10660	5		1605-1931	2107.62	6
1606-2060	7877.49	8		1606-2060	4091.35	5
1607-1868	1945.42	4		1607-1868	102.486	1
1608-2035	74194.2	73		1608-2035	5858.7	20
1609-1881	1155.09	0		1609-1881	714.162	1
1610-1885	2397.09	1		1610-1885	216.378	0
1611-1915	8721.44	4		1611-1915	2704.76	5
1612-1881	796.444	0		1612-1881	382.703	3
1613-1924	27890.7	20		1613-1924	1797.35	3
1614-1875	3464.58	3		1614-1875	33.2973	0
1615-1915	993.4	1		1615-1915	1118.7	1
1616-1896	5447.27	5		1616-1896	74.5405	1
1617-1924	2080.47	0		1617-1924	1478.27	3
1618-1959	3130.6	1		1618-1959	3513.03	6
1619-1892	9825.69	8		1619-1892	144.973	3
1620-1961	4247.73	3		1620-1961	1976.05	1
1621-1878	0	0		1621-1878	10.8108	0
1622-1922	98.3111	0		1622-1922	613.297	0
1623-1950	16946.2	11		1623-1950	1923.24	4
1624-1900	7762.93	7		1624-1900	484.162	3
1625-2018	6229.38	4		1625-2018	3608.43	4
1626-2010	5429	1		1626-2010	2400.16	6
1627-1888	0	0		1627-1888	9.67568	0
1628-1942	15018	11		1628-1942	1466.49	1
1629-1979	7226.38	1		1629-1979	2106.92	2
1630-2034	8124.62	11		1630-2034	5127.46	12
1631-1921	650.267	1		1631-1921	866.054	10
1632-1932	224.822	0		1632-1932	1255.62	0
1633-1907	389.267	0		1633-1907	249.135	0
1634-1961	34924.8	39		1634-1961	2596.05	8
1635-1972	3653.09	0		1635-1972	3514.32	8
1636-2005	3657.4	7		1636-2005	4394.27	7
1637-1927	213.756	0		1637-1927	504.649	4
1638-1929	17275.6	16		1638-1929	364.27	4
1639-1906	918.467	0		1639-1906	321.73	1
1640-1976	15548.7	8		1640-1976	7794.81	8
1641-2016	5009.18	3		1641-2016	5167.46	10
1642-1953	393.067	0		1642-1953	1749.41	1
1643-1988	2524.31	3		1643-1988	1672.92	6
1644-1934	773.978	0		1644-1934	601.405	3
1645-1927	10282.5	17		1645-1927	183.73	3
1646-1996	5947	3		1646-1996	4524.43	11
1647-1985	10591.4	10		1647-1985	942.216	3
1648-1973	4412.51	2		1648-1973	2422.05	1
1649-2002	4555.07	5		1649-2002	2758.81	4
1650-1932	6300.91	10		1650-1932	453.027	3
1651-1934	15116.1	10		1651-1934	333.514	2
1652-1950	568.289	0		1652-1950	606	1
1653-2065	27212.2	9		1653-2065	9233.84	7
1654-1962	1017.49	1		1654-1962	1019.68	2
1655-1947	8897.73	5		1655-1947	590.541	0
1656-1936	7891.13	8		1656-1936	320.216	1
1657-2000	8519.38	2		1657-2000	2421.68	8
1658-2011	15474	3		1658-2011	3178.81	16
1659-1939	3617.04	6		1659-1939	449.892	1
1660-2071	9243.91	4		1660-2071	3883.46	3
1661-1955	11356.8	9		1661-1955	608.432	1
1662-1960	1195.98	4		1662-1960	982.054	2
1663-2007	856.444	2		1663-2007	1651.78	4
1664-1936	10.6889	0		1664-1936	146.919	0
1665-1965	7136.96	5		1665-1965	510.595	1
1666-1956	4292.53	2		1666-1956	501.243	0
1667-1943	8453.31	6		1667-1943	255.73	1
1668-2000	1698.73	0		1668-2000	1630.81	1
1669-2009	3130.24	1		1669-2009	1749.89	10
1670-1962	10044.3	11		1670-1962	614.378	1
1671-1983	574.222	1		1671-1983	713.135	4
1672-1988	7174.47	9		1672-1988	636.486	2
1673-1949	103.067	0		1673-1949	143.297	0
1674-1974	610.311	0		1674-1974	394.757	1
1675-2029	611.022	0		1675-2029	1607.03	2
1676-1967	9422.16	8		1676-1967	457.838	5
1677-1978	10199.4	13		1677-1978	774.703	4
1678-1974	10404.9	11		1678-1974	190.865	0
1679-1995	27.2889	0		1679-1995	904.757	0
1680-2007	15323.6	20		1680-2007	764.595	4
1681-2004	103.178	0		1681-2004	670.378	1
1682-1982	8672.78	6		1682-1982	198.649	2
1683-2058	11788.4	4		1683-2058	2987.35	13
1684-2011	397.356	0		1684-2011	558.595	2
1685-1997	11325.8	10		1685-1997	272.324	1
1686-1996	12517.8	12		1686-1996	357.514	4
1687-1998	31389.3	31		1687-1998	3505.03	4
1688-2033	6510.31	6		1688-2033	1432.65	1
1689-1991	6946.16	9		1689-1991	673.73	1
1690-2039	1397.09	0		1690-2039	874.541	6
1691-2041	3164.2	0		1691-2041	1147.68	4
1692-2097	19734.4	27		1692-2097	2122.49	1
1693-2004	250.556	0		1693-2004	100.649	1
1694-2143	14208.7	7		1694-2143	4591.73	2
1695-2040	19146.7	16		1695-2040	570.865	2
1696-2036	910	1		1696-2036	497.892	4
1697-2071	32212.2	28		1697-2071	2004.86	11
1698-2018	143.267	0		1698-2018	323.459	4
1699-2057	5138.89	2		1699-2057	2770.92	3
1700-2085	3221.58	1		1700-2085	2283.73	1
1701-2058	11907.3	13		1701-2058	3395.08	5
1702-2037	2404.47	0		1702-2037	1532.86	1
1703-2007	8993.09	5		1703-2007	629.784	1
1704-2006	6762.53	8		1704-2006	740.486	2
1705-2086	11125.7	5		1705-2086	3108.11	2
1706-2020	8422.42	8		1706-2020	921.351	3
1707-2069	1079.98	0		1707-2069	581.514	2
1708-2084	2211.31	1		1708-2084	1261.51	3
1709-2016	13610.1	10		1709-2016	597.027	2
1710-2124	4178.42	2		1710-2124	4389.46	17
1711-2028	130.089	0		1711-2028	281.838	2
1712-2099	14496	10		1712-2099	3359.78	4
1713-2106	7212.56	0		1713-2106	3247.89	5
1714-2121	7241.44	4		1714-2121	2503.41	2
1715-2072	18866.7	22		1715-2072	925.135	6
1716-2076	334.489	0		1716-2076	1413.73	16
1717-2079	2031.67	0		1717-2079	1101.19	2
1718-2042	4391.11	5		1718-2042	434.162	1
1719-2096	6421.33	0		1719-2096	1751.57	2
1720-2126	10233.9	0		1720-2126	5053.68	11
1721-2028	10224.8	7		1721-2028	467.622	1
1722-2075	3762.91	2		1722-2075	2018.16	1
1723-2101	4434.56	5		1723-2101	1149.14	3
1724-2032	9271.07	10		1724-2032	401.568	3
1725-2040	12185.7	5		1725-2040	539.135	0
1726-2035	4918.71	6		1726-2035	423.243	2
1727-2026	2658.24	7		1727-2026	162.378	1
1728-2069	18488.3	20		1728-2069	1150.76	8
1729-2086	1382	4		1729-2086	2202.11	10
1730-2041	0	0		1730-2041	364.811	8
1731-2036	5720.13	4		1731-2036	424.27	0
1732-2035	5686	4		1732-2035	362.703	1
1733-2133	12975.2	5		1733-2133	2930.65	1
1734-2059	261.289	0		1734-2059	140.757	0
1735-2069	915.133	1		1735-2069	838.541	5
1736-2110	5695.93	2		1736-2110	2656.32	4
1737-2076	4186.6	1		1737-2076	1502.76	2
1738-2108	3401.69	2		1738-2108	2214.54	9
1739-2100	11379.6	15		1739-2100	319.622	2
1740-2117	46488.1	55		1740-2117	2439.57	12
1741-2072	2432.73	0		1741-2072	1241.03	0
1742-2100	776.111	3		1742-2100	1082.65	4
1743-2079	286.022	0		1743-2079	812.486	5
1744-2122	1525.98	0		1744-2122	768.649	0
1745-2095	2437.96	1		1745-2095	2069.35	9
1746-2057	6682.56	11		1746-2057	304.595	2
1747-2061	6996.53	4		1747-2061	261.892	1
1748-2111	3310.8	0		1748-2111	1259.3	2
1749-2062	13157	9		1749-2062	161.676	2
1750-2094	19900.1	19		1750-2094	1698.54	4
1751-2087	13979.5	18		1751-2087	824.216	5
1752-2085	297.4	0		1752-2085	743.027	2
1753-2142	3424.22	2		1753-2142	3678.97	16
1754-2091	11699.9	16		1754-2091	845.568	3
1755-2171	11973	6		1755-2171	2993.57	2
1756-2077	292.867	0		1756-2077	332.432	0
1757-2188	3550.29	3		1757-2188	1742.54	2
1758-2090	22608.2	30		1758-2090	790.595	6
1759-2146	6278.71	1		1759-2146	1477.14	2
1760-2194	4420	1		1760-2194	2232.49	0
1761-2130	689.778	0		1761-2130	1608.59	4
1762-2085	13.7556	0		1762-2085	235.135	3
1763-2077	6769.67	6		1763-2077	131.459	0
1764-2115	117.844	0		1764-2115	1333.89	0
1765-2206	12533.4	1		1765-2206	4893.57	3
1766-2168	4287.47	6		1766-2168	3340.22	8
1767-2153	1602.89	3		1767-2153	3338.86	8
1768-2152	1181.18	0		1768-2152	964.486	9
1769-2222	16545.3	7		1769-2222	5786.76	1
1770-2183	7087.67	1		1770-2183	2973.68	5
1771-2141	9184.24	10		1771-2141	300.973	2
1772-2159	4607.53	1		1772-2159	1558.27	2
1773-2167	24026.6	29		1773-2167	788.865	7
1774-2105	8099.24	16		1774-2105	152	3
1775-2125	8713.91	12		1775-2125	716.27	2
1776-2100	16.6	0		1776-2100	109.135	2
1777-2164	8573.69	14		1777-2164	1676.86	5
1778-2149	2819.64	5		1778-2149	654.378	2
1779-2189	5665.58	2		1779-2189	2774.97	1
1780-2162	4685.58	0		1780-2162	1721.68	3
1781-2115	6413.78	9		1781-2115	80.1622	1
1782-2201	18822.1	7		1782-2201	5210.27	7
1783-2115	11871.8	10		1783-2115	453.784	3
1784-2171	2398.02	2		1784-2171	1319.08	16
1785-2104	8.6	0		1785-2104	100.054	1
1786-2167	869.222	0		1786-2167	1309.51	12
1787-2121	8619.47	10		1787-2121	404.162	2
1788-2187	4466.07	6		1788-2187	1751.68	3
1789-2143	14871.8	19		1789-2143	927.405	9
1790-2127	193.178	0		1790-2127	360.919	2
1791-2130	8038.47	7		1791-2130	207.73	1
1792-2138	286.356	0		1792-2138	277.297	0
1793-2128	164.244	0		1793-2128	401.297	0
1794-2226	4058.27	4		1794-2226	1844.49	5
1795-2174	722.733	1		1795-2174	599.459	3
1796-2152	224.2	1		1796-2152	347.946	2
1797-2149	382	1		1797-2149	632.324	4
1798-2202	3127.11	3		1798-2202	1106.32	1
1799-2218	3796.76	3		1799-2218	2950.22	4
1800-2132	63.5778	0		1800-2132	339.297	2
1801-2196	17706.5	18		1801-2196	666.541	6
1802-2217	1397.07	1		1802-2217	1862.49	4
1803-2188	1754.51	1		1803-2188	2171.14	3
1804-2170	26021.8	27		1804-2170	1069.57	3
1805-2222	4192.8	9		1805-2222	2510.86	3
1806-2168	3752.93	2		1806-2168	2017.46	2
1807-2171	358.733	0		1807-2171	692.162	0
1808-2233	6193.4	2		1808-2233	3575.46	2
1809-2213	3573.53	6		1809-2213	3355.3	3
1810-2185	14956.7	20		1810-2185	853.514	2
1811-2164	9591.96	12		1811-2164	339.676	1
1812-2176	22569.1	20		1812-2176	834.486	3
1813-2218	3550.42	4		1813-2218	2365.35	3
1814-2184	622.133	0		1814-2184	778.919	0
1815-2211	13546.1	9		1815-2211	3517.51	8
1816-2182	460.511	0		1816-2182	515.514	2
1817-2224	8387.27	10		1817-2224	994.919	5
1818-2166	12309.4	17		1818-2166	632.27	5
1819-2174	131.978	0		1819-2174	614.595	5
1820-2159	0.333333	0		1820-2159	284.703	0
1821-2244	5356.78	1		1821-2244	1383.19	0
1822-2255	3308.71	2		1822-2255	4010.38	4
1823-2204	87	0		1823-2204	690.324	2
1824-2238	6980.69	6		1824-2238	1272.65	1
1825-2220	327.089	0		1825-2220	758.108	1
1826-2251	3780.56	5		1826-2251	4063.62	5
1827-2191	10672.3	9		1827-2191	401.243	1
1828-2227	1621.69	0		1828-2227	1168.16	0
1829-2281	8471.16	6		1829-2281	1897.62	1
1830-2243	1053.02	2		1830-2243	873.892	2
1831-2203	19183.4	17		1831-2203	912.757	5
1832-2256	10746.7	7		1832-2256	4723.08	6
1833-2343	25035.9	15		1833-2343	5262.81	6
1834-2212	12620	15		1834-2212	1468.43	3
1835-2286	14248.1	13		1835-2286	3392.22	8
1836-2283	9689.51	3		1836-2283	3052.86	0
1837-2266	9451.73	3		1837-2266	3613.35	5
1838-2199	70	0		1838-2199	145.351	1
1839-2270	12357.4	3		1839-2270	3620.59	7
1840-2219	19332	13		1840-2219	1415.3	1
1841-2244	2016.69	2		1841-2244	2174.81	12
1842-2216	243.156	0		1842-2216	391.784	6
1843-2205	0	0		1843-2205	53.3514	2
1844-2225	45.9556	0		1844-2225	360.27	6
1845-2233	1280.18	0		1845-2233	300.054	0
1846-2288	6415.51	4		1846-2288	2749.3	9
1847-2241	2603.2	1		1847-2241	1152.49	0
1848-2255	4718.42	4		1848-2255	915.405	2
1849-2237	445.222	0		1849-2237	314.811	0
1850-2240	147	0		1850-2240	550.216	1
1851-2224	13821.2	19		1851-2224	947.081	3
1852-2303	5081.07	3		1852-2303	5389.14	13
1853-2292	4645.69	0		1853-2292	2308.49	3
1854-2228	3597.11	5		1854-2228	184.162	1
1855-2248	147.222	0		1855-2248	623.135	2
1856-2281	2084.53	0		1856-2281	1067.95	3
1857-2307	3746.02	1		1857-2307	2043.03	3
1858-2289	8573.27	7		1858-2289	1372.97	0
1859-2315	4584.78	4		1859-2315	2059.78	9
1860-2242	668.444	0		1860-2242	496.108	0
1861-2245	117.533	0		1861-2245	397.73	1
1862-2241	9580.44	10		1862-2241	336.703	3
1863-2302	19858.7	20		1863-2302	2505.14	7
1864-2261	4491.42	9		1864-2261	502	1
1865-2326	4645.27	3		1865-2326	2981.73	13
1866-2241	9251.64	11		1866-2241	163.73	3
1867-2272	316.778	0		1867-2272	1246.7	3
1868-2329	3175.84	1		1868-2329	1713.57	11
1869-2299	4316.71	1		1869-2299	2861.24	8
1870-2339	4364.4	1		1870-2339	3134.38	5
1871-2265	11615.3	12		1871-2265	650	2
1872-2265	14022.3	9		1872-2265	422.973	3
1873-2282	977.933	0		1873-2282	901.568	4
1874-2281	587.111	0		1874-2281	676.703	3
1875-2297	4233.8	1		1875-2297	1954.16	2
1876-2266	23214.4	29		1876-2266	576.811	3
1877-2336	2498.6	1		1877-2336	996.703	1
1878-2278	446.178	0		1878-2278	760.865	5
1879-2392	4855.27	3		1879-2392	3121.35	5
1880-2267	9891.93	14		1880-2267	278.811	2
1881-2312	3809.16	3		1881-2312	2489.46	3
1882-2291	743.756	0		1882-2291	730.811	6
1883-2345	3158.27	3		1883-2345	2644	3
1884-2260	130.667	0		1884-2260	155.622	0
1885-2302	16486.2	15		1885-2302	404.811	4
1886-2348	6569.31	2		1886-2348	2125.57	4
1887-2295	3298.38	1		1887-2295	1105.41	0
1888-2346	7779.67	6		1888-2346	2010.81	1
1889-2282	3.73333	0		1889-2282	526.865	2
1890-2402	17439.3	2		1890-2402	4453.19	4
1891-2331	10868.8	10		1891-2331	1057.78	6
1892-2298	376.089	0		1892-2298	1004.43	4
1893-2303	5009.49	6		1893-2303	472.054	0
1894-2323	1287.4	0		1894-2323	1593.41	5
1895-2440	28629	6		1895-2440	9736.76	16
1896-2302	17175.9	27		1896-2302	915.081	7
1897-2366	5033.07	1		1897-2366	2803.03	4
1898-2306	269.778	0		1898-2306	642.054	2
1899-2303	730.711	0		1899-2303	301.243	2
1900-2327	2973.31	0		1900-2327	1082.54	2
1901-2339	11330	10		1901-2339	1223.19	3
1902-2318	730.133	1		1902-2318	910.973	2
1903-2312	357.756	1		1903-2312	465.568	0
1904-2355	8516.04	2		1904-2355	2857.62	8
1905-2359	8034.24	4		1905-2359	3073.78	3
1906-2304	12097.8	16		1906-2304	516	3
1907-2315	16247.4	21		1907-2315	354.649	4
1908-2314	494.733	0		1908-2314	423.081	3
1909-2368	2336.87	3		1909-2368	1162.32	6
1910-2328	17408.5	12		1910-2328	1229.08	2
1911-2361	6476.84	6		1911-2361	1729.08	2
1912-2362	17805.6	12		1912-2362	1501.35	4
1913-2471	4898.13	4		1913-2471	3859.89	21
1914-2365	2491.62	4		1914-2365	2156.22	1
1915-2359	4213.91	4		1915-2359	2023.89	1
1916-2327	334.2	0		1916-2327	357.405	0
1917-2394	7618.4	3		1917-2394	2379.46	5
1918-2378	7171.13	10		1918-2378	1303.35	0
1919-2352	5369.22	10		1919-2352	229.514	1
1920-2437	14644.6	9		1920-2437	5500.65	10
1921-2378	13682	8		1921-2378	1455.3	0
1922-2349	2421.98	0		1922-2349	736.486	2
1923-2353	21216.8	17		1923-2353	3150.05	3
1924-2365	6136.91	3		1924-2365	825.189	1
1925-2359	4328.24	5		1925-2359	271.297	1
1926-2427	6872.07	4		1926-2427	1543.35	3
1927-2378	11676.7	10		1927-2378	1697.14	1
1928-2378	347.244	1		1928-2378	1585.57	2
1929-2416	9391.71	6		1929-2416	1719.08	2
1930-2361	737.756	0		1930-2361	1147.3	1
1931-2427	5164.84	4		1931-2427	1802.65	3
1932-2410	21143.2	13		1932-2410	1610.38	2
1933-2373	1018.71	3		1933-2373	1765.46	6
1934-2359	20.9111	0		1934-2359	691.081	0
1935-2365	5309.82	2		1935-2365	1381.08	5
1936-2405	13996.3	13		1936-2405	2972.32	9
1937-2427	2879.02	7		1937-2427	3752.27	13
1938-2350	336.178	0		1938-2350	1001.51	1
1939-2414	550.889	2		1939-2414	492.703	5
1940-2394	12653.7	10		1940-2394	794.378	2
1941-2398	1690.44	3		1941-2398	1261.41	0
1942-2435	13302.8	5		1942-2435	4387.08	8
1943-2362	1382.02	0		1943-2362	1232.27	3
1944-2367	2105.31	3		1944-2367	296.541	0
1945-2389	3003.42	4		1945-2389	307.405	0
1946-2382	7150.64	8		1946-2382	495.189	3
1947-2384	2790.56	0		1947-2384	1074.65	2
1948-2388	185.533	0		1948-2388	609.243	2
1949-2381	466.267	0		1949-2381	1027.51	1
1950-2372	304.622	1		1950-2372	132.595	5
1951-2380	3522.6	3		1951-2380	1048	1
1952-2361	8543.87	9		1952-2361	247.243	4
1953-2430	4354.64	1		1953-2430	2531.68	7
1954-2412	6166.69	13		1954-2412	854.919	2
1955-2362	353.289	0		1955-2362	210.486	1
1956-2364	7801.51	7		1956-2364	247.568	2
1957-2393	510.822	0		1957-2393	1756.32	3
1958-2382	5078.67	6		1958-2382	1113.14	2
1959-2403	2604.44	12		1959-2403	2116	3
1960-2443	6603.96	12		1960-2443	2121.78	5
1961-2364	6337.67	8		1961-2364	187.946	1
1962-2364	302.333	0		1962-2364	0	2
1963-2379	9030.04	5		1963-2379	676.432	2
1964-2442	11871.2	1		1964-2442	3504.16	8
1965-2369	11085	13		1965-2369	1028.65	2
1966-2493	14118.9	11		1966-2493	3583.89	4
1967-2433	2692.27	4		1967-2433	1328.59	3
1968-2418	1431.69	2		1968-2418	1060.7	6
1969-2540	3574.44	0		1969-2540	3325.3	14
1970-2381	2474.71	5		1970-2381	797.568	1
1971-2429	3334.96	0		1971-2429	1123.89	2
1972-2417	1406.69	0		1972-2417	1024.86	0
1973-2446	31491.2	32		1973-2446	2839.95	9
1974-2392	6185.33	6		1974-2392	272.054	0
1975-2451	1536.16	0		1975-2451	1335.3	4
1976-2400	1.53333	0		1976-2400	620.216	0
1977-2489	1285.42	3		1977-2489	1627.41	4
1978-2490	9219.02	3		1978-2490	6087.51	22
1979-2413	725.822	0		1979-2413	1601.89	1
1980-2401	3517.29	4		1980-2401	552.27	4
1981-2410	3092.18	2		1981-2410	411.135	1
1982-2411	16222.3	13		1982-2411	826.054	3
1983-2415	14457.5	12		1983-2415	1299.03	1
1984-2406	10188.5	13		1984-2406	210.703	1
1985-2414	8460.4	6		1985-2414	885.297	2
1986-2474	3876.44	2		1986-2474	2363.84	8
1987-2420	13612.3	13		1987-2420	1196.81	3
1988-2440	8488.76	5		1988-2440	625.081	2
1989-2412	7248.64	8		1989-2412	137.946	1
1990-2473	3142.6	0		1990-2473	1716.22	8
1991-2513	1327.76	2		1991-2513	2148.16	8
1992-2415	7790.76	6		1992-2415	258.919	2
1993-2438	17539.2	15		1993-2438	1550	6
1994-2450	12885	10		1994-2450	433.027	4
1995-2461	703.267	0		1995-2461	1889.62	3
1996-2447	1839	0		1996-2447	814.865	0
1997-2407	2883.2	4		1997-2407	136.973	0
[truncated: 3,923 more rows]
